# Supplementary material for: Assembly and analysis of Sinipercidae fish sex chromosomes reveals that a supergene drives sex chromosome origin and turnover
Source: Adv Biotechnol (Singap). 2025 May 28;3(2):17. doi: 10.1007/s44307-025-00068-6 (PMC12119445; doi:10.1007/s44307-025-00068-6)
Supplement: Supplementary file 3 — Supplementary Material 3. [file 44307_2025_68_MOESM3_ESM.xls]

## Sheet: XY-special
Supplemental Table S4. Gene composition of X and Y special regions. Red letters indicate Y specific genes and blue letters indicate X specific genes.
Gene ID	Reference	Strand	Start	End	TPM(d5_F2)	TPM(d5_M2)	TPM(d7_F2)	TPM(d7_M2)	TPM(d10_F2)	TPM(d10_M2)	TPM(d15_F3)	TPM(d15_M3)	TPM(d20_F2)	TPM(d20_M2)	TPM(d25_F2)	TPM(d25_M2)	TPM(d30_F2)	TPM(d30_M2)	FPKM(d5_F2)	FPKM(d5_M2)	FPKM(d7_F2)	FPKM(d7_M2)	FPKM(d10_F2)	FPKM(d10_M2)	FPKM(d15_F3)	FPKM(d15_M3)	FPKM(d20_F2)	FPKM(d20_M2)	FPKM(d25_F2)	FPKM(d25_M2)	FPKM(d30_F2)	FPKM(d30_M2)	Nr
ScChrYg2461400	ChrY	-	30578	72515	5.5452	5.49349	2.62119	3.09165	2.17897	2.41989	0.12904	1.89725	4.71209	4.27033	2.52767	1.9885	1.8728	2.33979	2.50494	2.47889	1.27424	1.47635	1.03739	1.14016	0.104658	1.11989	2.12301	1.84928	1.23274	1.04339	0.947268	1.15714	PREDICTED: melanophilin-like isoform X3 [Lates calcarifer]
ScChrYg2461500	ChrY	-	74981	82085	0	0	0	0.433098	0	0.551383	0	0.039909	0	0.7485	0.515319	0.620317	0	0.855949	0	0	0	0.206816	0	0.259791	0	0.023557	0	0.324139	0.25132	0.325488	0	0.423308	PREDICTED: oocyte zinc finger protein XlCOF6-like [Larimichthys crocea]
ScChrYg2461600	ChrY	-	114895	118423	4.78841	3.90086	3.36591	4.57242	4.29543	5.36343	2.21386	8.04648	15.3705	19.4149	12.4092	9.98007	10.3896	9.65408	2.16307	1.76023	1.63628	2.18345	2.04502	2.52705	1.79556	4.7496	6.92509	8.40767	6.05194	5.23667	5.25509	4.77441	PREDICTED: frizzled-7-like [Lates calcarifer]
ScChrYg2461700	ChrY	-	144895	170474	0.154306	0.013019	0	0.322878	0.094036	0.239683	0	0.011396	0.356909	0.336274	0.285852	0.184579	0.322182	0.289388	0.069705	0.005875	0	0.154182	0.04477	0.112929	0	0.006726	0.160804	0.145624	0.13941	0.096851	0.16296	0.143116	NACHT, LRR and PYD domains-containing protein 12 isoform X2 [Maylandia zebra]
ScChrYg2461800	ChrY	+	204425	209812	0.102614	0	0	0	0	0.212724	0	0	0	0	0	0	0.149393	0	0.046354	0	0	0	0	0.100228	0	0	0	0	0	0	0.075563	0	PREDICTED: cytoplasmic protein NCK2-like [Leptonychotes weddellii]
ScChrYg2461900	ChrY	-	238651	254428	0.195943	0	0	0.140056	0.283346	0.664599	0	0.019308	0.383069	0.382023	0.251535	0.14762	0	0.498834	0.088513	0	0	0.06688	0.134899	0.313134	0	0.011397	0.17259	0.165436	0.122673	0.077458	0	0.246698	PREDICTED: protein NLRC3-like [Lates calcarifer]
ScChrYg2462000	ChrY	-	257526	266927	0.21041	0.252682	0.066483	0.132906	0.123499	0.17723	0	0.232376	0.290148	0.539064	0.345732	0.27389	0.444132	0.340687	0.095049	0.114021	0.032319	0.063466	0.058797	0.083504	0	0.137164	0.130725	0.233443	0.168613	0.143713	0.224643	0.168486	PREDICTED: gastrula zinc finger protein XlCGF57.1-like isoform X3 [Lates calcarifer]
ScChrYg2462100	ChrY	-	271423	277101	0.119261	0.827697	0.146033	0.553898	0.466955	0.537558	0	0.47898	0.861222	0.800701	1.11717	0.779262	1.32704	0.901166	0.053874	0.37349	0.070992	0.264501	0.222314	0.253277	0	0.282727	0.38802	0.346745	0.544843	0.408889	0.671222	0.44567	PREDICTED: oocyte zinc finger protein XlCOF6-like [Larimichthys crocea]
ScChrYg2462200	ChrY	-	280582	284851	0	0	0.370977	0.30304	0.296606	0.518641	0	0.328244	0	0	0	0.251894	0.450571	0.848938	0	0	0.180344	0.14471	0.141212	0.244364	0	0.193753	0	0	0	0.132172	0.2279	0.419841	PREDICTED: uncharacterized protein LOC108889898 [Lates calcarifer]
ScChrYg2462300	ChrY	-	287135	294405	0.400336	0.754508	0	0	0.458238	0.310105	0.193338	0.310944	0.779787	0.696718	0.433176	0.490161	0.851809	0.747557	0.180844	0.340465	0	0	0.218163	0.14611	0.156808	0.183541	0.35133	0.301715	0.211259	0.257194	0.430847	0.369703	PREDICTED: zinc finger protein 665-like [Lates calcarifer]
ScChrYg2462400	ChrY	-	295123	300320	0	0	0.241736	0	0	0	0.460506	0	0	0	0.836556	0.754321	0.882591	0	0	0	0.117516	0	0	0	0.373497	0	0	0	0.407987	0.395802	0.446417	0	PREDICTED: uncharacterized protein LOC108889898 [Lates calcarifer]
ScChrYg2462500	ChrY	-	322036	330563	45.0717	53.8881	48.6429	57.7833	58.5954	49.7452	16.7675	212.922	225.234	198.335	3.72371	144.807	0.67312	0.785161	20.3603	24.3165	23.6469	27.593	27.8968	23.4381	13.5994	125.682	101.478	85.8896	1.81605	75.9818	0.340466	0.3883	PREDICTED: formimidoyltransferase-cyclodeaminase [Pundamilia nyererei]
ScChrYg2462600	ChrY	-	403669	438414	77.2273	70.631	46.4857	46.6044	32.6498	24.1302	0	5.28816	18.9514	16.4959	11.8707	7.90467	6.94779	8.75574	34.886	31.8716	22.5982	22.2548	15.5443	11.3692	0	3.12145	8.53846	7.1436	5.7893	4.14768	3.51421	4.33014	PREDICTED: target of Nesh-SH3-like isoform X3 [Takifugu rubripes]
ScChrYg2462700	ChrY	-	463392	474407	2.49673	1.9613	2.17703	1.54379	2.05458	1.94982	0.113162	0.094856	0.29263	0	0.840621	0.434429	1.15289	1.34124	1.12785	0.885017	1.05833	0.737199	0.978171	0.918684	0.091781	0.055991	0.131843	0	0.409969	0.22795	0.583134	0.663308	PREDICTED: uncharacterized protein LOC104935622 [Larimichthys crocea]
ScChrYg2462800	ChrY	-	499386	515732	3.63497	3.64357	0.485072	0	3.32027	4.31958	0.715099	1.88015	5.01031	6.01486	4.44539	3.36883	5.042	5.40597	1.64203	1.64413	0.235809	0	1.58075	2.03522	0.579985	1.10979	2.25737	2.60475	2.16801	1.76767	2.55026	2.67351	PREDICTED: sentrin-specific protease 7-like isoform X2 [Lates calcarifer]
ScChrYg2462900	ChrY	-	535187	540849	0.394754	0	0.17549	0.319603	0.643233	0.502993	0	0.168733	0	0.317441	0	0	0.545329	1.07148	0.178323	0	0.085311	0.152619	0.306238	0.236991	0	0.099598	0	0.137469	0	0	0.275829	0.529897	PREDICTED: protein NLRC3-like [Lates calcarifer]
ScChrYg2463000	ChrY	-	550389	562326	1.16966	0.228115	0.711883	1.28529	0.531328	1.05363	0	0.25132	0.889429	1.0959	0.752516	0.671043	0.9076	1.2611	0.52837	0.102935	0.346069	0.61376	0.252961	0.49643	0	0.148347	0.400728	0.474583	0.367001	0.352105	0.459066	0.623672	PREDICTED: LOW QUALITY PROTEIN: protein NLRC3-like [Lates calcarifer]
ScChrYg2463100	ChrY	+	567072	578779	0.129064	0.07906	0.042774	0.083751	0.057282	0.136211	0	0.024717	0.139595	0.096305	0.067448	0.095466	0.061522	0.164765	0.058302	0.035675	0.020794	0.039993	0.027272	0.064178	0	0.01459	0.062894	0.041705	0.032894	0.050092	0.031118	0.081484	PREDICTED: protein NLRC3-like [Lates calcarifer]
ScChrYg2463200	ChrY	-	584831	591186	0.177311	0	0	0	0	0	0	0	0	0	0.65132	0	0.183908	1.04342	0.080097	0	0	0	0	0	0	0	0	0	0.317648	0	0.093021	0.516023	PREDICTED: zinc finger and SCAN domain-containing protein 2-like isoform X1 [Lates calcarifer]
ScChrYg2463300	ChrY	+	602953	608643	0.573553	0.789722	0.517325	0.501823	0.503139	0.925071	0.164324	0.808442	0.925323	1.07107	0.715092	0.969876	1.15266	1.40682	0.259091	0.356355	0.251488	0.239634	0.23954	0.435859	0.133276	0.477199	0.4169	0.463832	0.348749	0.508906	0.583017	0.695741	PREDICTED: uncharacterized protein LOC108889898 [Lates calcarifer]
ScChrYg2463400	ChrY	+	610554	614174	0.107417	0.368985	0.221052	0.132718	0.174882	0.101287	0.14001	0.249598	0.32563	0.46153	0.059917	0.247216	0.585296	0.627356	0.048524	0.166501	0.10746	0.063376	0.08326	0.047722	0.113556	0.14733	0.146711	0.199867	0.029221	0.129718	0.296044	0.310258	PREDICTED: gastrula zinc finger protein XlCGF58.1-like isoform X2 [Kryptolebias marmoratus]
ScChrYg2463500	ChrY	-	618586	623361	0.06679	0.602476	0.407468	0.27903	0.417891	0.499722	0.694456	0.584759	0.529995	0.555904	0.637118	0.768488	0.761914	1.05833	0.030171	0.271862	0.198083	0.133244	0.198954	0.23545	0.563243	0.345166	0.238787	0.240736	0.310721	0.403235	0.385378	0.523397	PREDICTED: uncharacterized protein LOC108889898 [Lates calcarifer]
ScChrYg2463600	ChrY	-	626004	634746	0.056549	0.072819	0	0.022438	1.08813	0.037472	0	0.027528	0.048214	0.068723	0	1.106	2.32296	0.069646	0.025545	0.032859	0	0.010715	0.518051	0.017656	0	0.016249	0.021722	0.029761	0	0.580334	1.17496	0.034443	PREDICTED: gastrula zinc finger protein XlCGF57.1-like [Paralichthys olivaceus]
ScChrYg2463700	ChrY	+	640878	679863	0.460031	0.530414	0.483655	0.837893	0.586603	0.887877	0.223282	1.02985	1.87563	1.61214	1.08365	1.49965	1.33424	1.81327	0.20781	0.239344	0.23512	0.400116	0.279277	0.418334	0.181094	0.607891	0.845057	0.698139	0.528493	0.786886	0.674861	0.896749	PREDICTED: NACHT, LRR and PYD domains-containing protein 3-like [Lates calcarifer]
ScChrYg2463800	ChrY	+	681964	693051	5.19712	6.63677	6.63509	2.66865	7.15919	7.49678	0.021332	4.70213	5.89862	9.76673	8.89692	8.23093	8.63352	10.0728	2.3477	2.99478	3.22553	1.27435	3.40843	3.5322	0.017302	2.77553	2.6576	4.2295	4.33901	4.31887	4.36686	4.98146	PREDICTED: CXADR-like membrane protein, partial [Lates calcarifer]
ScChrYg2463900	ChrY	-	764590	768490	2.43841	2.92085	1.30967	1.31107	0.87747	0.877874	0.378461	0.828149	2.39693	2.95329	1.37427	1.34026	1.80075	2.025	1.10151	1.31801	0.636673	0.62607	0.417757	0.413621	0.306953	0.488832	1.07993	1.27893	0.670227	0.703253	0.910825	1.00146	unnamed protein product [Oncorhynchus mykiss]
ScChrYg2464000	ChrY	+	848732	861593	1.05974	1.57806	0.487509	0.922339	0.477228	2.77006	0.051513	1.44271	1.64515	2.5171	0.614487	2.69945	0.950952	4.13138	0.478718	0.712085	0.236994	0.440441	0.227204	1.30515	0.04178	0.851588	0.741215	1.09004	0.299684	1.41644	0.480994	2.04317	PREDICTED: protein NLRC3-like [Lates calcarifer]
ScChrYg2464100	ChrY	+	876752	885773	0.319392	0.355717	0.218119	0.394362	0.33456	1.10633	0	0.269933	0.302963	0.645729	0.21457	0.488209	0.309885	0.845383	0.144279	0.160514	0.106035	0.188318	0.159281	0.521262	0	0.159333	0.136499	0.279635	0.104645	0.256169	0.15674	0.418082	PREDICTED: protein NLRC3-like [Lates calcarifer]
ScChrYg2464200	ChrY	-	903213	909611	0	0	0	0.029129	0	0.040039	0	0	0.067531	0.052677	0.031289	0	0	0	0	0	0	0.01391	0	0.018865	0	0	0.030426	0.022812	0.015259	0	0	0	PREDICTED: uncharacterized protein LOC106632322, partial [Haplochromis burtoni]
ScChrYg2464300	ChrY	-	923180	943905	7.45485	5.84451	6.59532	6.75935	1.03491	3.04191	0.855884	2.83943	6.99867	8.90826	2.67079	4.81409	3.33851	5.49008	3.36759	2.63728	3.2062	3.22777	0.492713	1.43324	0.69417	1.67603	3.15322	3.85774	1.30254	2.52602	1.68863	2.71511	PREDICTED: kynureninase isoform X1 [Takifugu rubripes]
ScChrYg2464400	ChrY	+	973114	985648	0.303542	0.37002	0.272923	0.284089	0.302016	0.67841	0.01425	0.121311	0.775004	0.532089	1.18979	0.380664	0.649926	0.984611	0.137119	0.166968	0.132676	0.13566	0.143787	0.319641	0.011558	0.071606	0.349174	0.230422	0.580259	0.199739	0.328734	0.486937	PREDICTED: protein NLRC3-like [Lates calcarifer]
ScChrYg2464500	ChrY	+	1066623	1077421	0.728158	2.16518	0.370932	0.590702	0.045667	2.32375	0	0.574772	0.914027	0.912246	0.350758	0.638746	0.482507	1.23867	0.328932	0.977019	0.180322	0.282076	0.021742	1.09486	0	0.339271	0.411811	0.39505	0.171064	0.335158	0.244054	0.612582	PREDICTED: NACHT, LRR and PYD domains-containing protein 3-like [Lates calcarifer]
ScChrYg2464600	ChrY	+	1095646	1105337	0.202162	0.296494	0.153919	0.096411	0.14424	0.770058	0.307174	0.630722	0.325912	1.04796	0.201602	0.658396	0.260784	1.15216	0.091323	0.13379	0.074825	0.046039	0.068671	0.362822	0.249136	0.372296	0.146838	0.45382	0.098321	0.345469	0.131905	0.569796	PREDICTED: protein NLRC3-like [Lates calcarifer]
ScChrYg2464700	ChrY	-	1183351	1200098	5.71423	8.12286	1.42643	3.09662	0.94128	2.1061	0.080684	0.948463	4.7477	5.76803	2.44191	2.96541	2.34953	3.39749	2.58129	3.66537	0.693434	1.47872	0.448136	0.992317	0.06544	0.559849	2.13905	2.49786	1.19092	1.55599	1.1884	1.68022
ScChrYg2464800	ChrY	+	1199008	1214488	0.496725	1.5838	0.444814	0.393017	0	0.969995	0.202164	1.21142	1.53086	2.01001	0.738558	1.11109	0.863956	2.10866	0.224386	0.714674	0.216238	0.187676	0	0.457025	0.163966	0.715065	0.689724	0.870439	0.360194	0.583004	0.436991	1.04283	PREDICTED: protein NLRC3-like [Lates calcarifer]
ScChrYg2464900	ChrY	-	1224359	1236868	3.63753	5.78012	1.47365	0.481855	0.304821	1.11599	0	0.663198	1.83556	3.26166	1.6291	2.51565	0.858598	1.78269	1.64319	2.60823	0.716387	0.230098	0.145123	0.525813	0	0.391466	0.827001	1.41247	0.794511	1.32	0.434281	0.881627
ScChrYg2465000	ChrY	+	1237454	1249484	2.04605	1.48447	1.79151	1.77862	0.816357	1.92015	0.173366	0.867288	2.13806	2.43834	1.01767	1.5045	1.76527	1.59282	0.924266	0.669853	0.870909	0.849336	0.388661	0.904704	0.14061	0.511934	0.963294	1.05593	0.496315	0.789432	0.89288	0.787727	PREDICTED: NACHT, LRR and PYD domains-containing protein 3-like [Lates calcarifer]
ScChrYg2465100	ChrY	+	1307828	1348228	0.615083	1.32868	0.429067	0.602304	0.483962	2.96732	0.047646	0.554123	0.856241	1.24584	0.593318	0.787027	0.438407	1.07994	0.277852	0.599552	0.208583	0.287616	0.230411	1.39809	0.038644	0.327082	0.385775	0.539515	0.28936	0.412963	0.221747	0.534084	PREDICTED: protein NLRC3-like [Lates calcarifer]
ScChrYg2465200	ChrY	+	1356787	1408236	0.393108	0.110279	0.199854	0.202664	0.281958	0.471172	0.096363	0.266368	0.381172	0.364305	0.155396	0.307516	0.365604	0.377733	0.177579	0.049762	0.097156	0.096777	0.134238	0.221999	0.078156	0.157229	0.171735	0.157763	0.075786	0.161358	0.184924	0.186807	PREDICTED: protein NLRC3-like [Lates calcarifer]
ScChrYg2465300	ChrY	+	1463274	1477931	0.960781	1.48661	0.484204	0.680978	0.634817	1.89786	0.027092	0.534811	1.189	1.19418	0.691494	0.720571	0.937183	1.13076	0.434014	0.67082	0.235387	0.325185	0.302231	0.894199	0.021973	0.315683	0.535696	0.517141	0.33724	0.378093	0.47403	0.559215	PREDICTED: LOW QUALITY PROTEIN: uncharacterized protein LOC108900605 [Lates calcarifer]
ScChrYg2465400	ChrY	-	1479860	1494100	1.29356	5.42678	0.450649	0.401086	0	1.59132	0.2812	1.36777	2.18529	5.16154	0.313447	2.61156	0.54802	3.84998	0.58434	2.44879	0.219075	0.191529	0	0.749769	0.228069	0.807356	0.984571	2.23522	0.152867	1.37032	0.27719	1.904	PREDICTED: uncharacterized protein LOC106632322, partial [Haplochromis burtoni]
ScChrYg2465500	ChrY	+	1502241	1505922	0.792356	1.06309	0.560372	1.2796	0.801506	1.63401	0.667786	0.674169	1.82566	1.74139	0.750224	1.06091	1.17381	1.39686	0.357931	0.479709	0.272415	0.611044	0.38159	0.769884	0.541612	0.397942	0.822543	0.754112	0.365883	0.556675	0.593715	0.690817
ScChrYg2465600	ChrY	+	1532626	1567229	2.51588	2.06238	1.60834	2.4157	1.96308	3.29127	0.473903	1.63749	4.31819	3.18074	1.27755	1.75232	1.73961	3.31864	1.1365	0.930629	0.781865	1.15356	0.934605	1.55072	0.384362	0.966559	1.94554	1.37743	0.623059	0.919467	0.879899	1.64123	PREDICTED: protein NLRC3-like [Lates calcarifer]
ScChrYg2465700	ChrY	+	1616398	1616610	0	0.355962	0	0	0	2.28763	0	0	0	0.108207	0	0	0	0	0	0.160625	0	0	0	1.07785	0	0	0	0.046859	0	0	0	0	anti-mullerian hormone [Acanthopagrus schlegelii]
ScChrYg2465800	ChrY	+	1635473	1654144	0.279701	1.43421	0.365186	0.367328	0.452367	4.88344	0.030627	0.346429	0.536365	0.826434	0.546343	0.561042	0.369508	1.14126	0.12635	0.647176	0.177529	0.175409	0.215368	2.30089	0.02484	0.204487	0.241657	0.357889	0.26645	0.294386	0.186898	0.564411	PREDICTED: NACHT, LRR and PYD domains-containing protein 3-like [Lates calcarifer]
ScChrYg2465900	ChrY	+	1740807	1752293	0.796403	0.530954	0.634371	0.734383	0.627709	1.11085	0.343462	0.481802	0.757069	1.17218	0.766596	1.0186	0.827119	1.15296	0.35976	0.239588	0.308388	0.350687	0.298847	0.523392	0.278567	0.284393	0.341094	0.507614	0.373868	0.534474	0.418359	0.570195	PREDICTED: protein NLRC3-like [Lates calcarifer]
ScChrYg2466000	ChrY	+	1755524	1794315	0	0	0	0	0	0	0	0	0	0	0	0	0	0	0	0	0	0	0	0	0	0	0	0	0	0	0	0	Enterin neuropeptide, partial [Heterocephalus glaber]
ScChrYg2466100	ChrY	+	1819379	1826045	0.223553	0.22748	0.134283	0.278892	0	0.278813	0	0.161069	0.353662	0.336629	0.136756	0.191936	0.288063	0.264905	0.100986	0.102648	0.065279	0.133178	0	0.131366	0	0.095074	0.159341	0.145778	0.066696	0.100711	0.145703	0.131008	PREDICTED: protein NLRC3-like [Lates calcarifer]
ScChrYg2466200	ChrY	-	1949157	1967457	12.7241	12.0914	9.94618	7.11387	9.92554	20.2041	0	4.57358	33.6082	29.9371	23.0028	26.7941	23.5127	27.2472	5.74789	5.45615	4.83516	3.39706	4.72547	9.51943	0	2.69965	15.142	12.9643	11.2184	14.0592	11.8928	13.4751	PREDICTED: xanthine dehydrogenase/oxidase [Lates calcarifer]
ScChrYg2466300	ChrY	-	1973489	1977924	0	7.01637	3.64245	4.61374	6.36347	6.23899	0	0.572869	4.32222	4.43435	4.2526	3.17109	4.19595	3.86844	0	3.16607	1.77072	2.20318	3.0296	2.93958	0	0.338148	1.94736	1.9203	2.07398	1.66391	2.12232	1.91313	PREDICTED: dnaJ homolog subfamily C member 27 [Lates calcarifer]
ScChrYg2466400	ChrY	-	1979821	1997561	1.33589	1.35156	1.01229	2.59567	2.63954	3.13794	0	1.39135	1.44478	1.32235	1.22541	1.66454	2.45013	2.28241	0.603465	0.609879	0.492105	1.2395	1.25666	1.47848	0	0.821271	0.650939	0.572649	0.597632	0.873406	1.23928	1.12876	CD3 zeta [Lateolabrax japonicus]
ScChrYg2466500	ChrY	-	1998690	2005242	8.74005	19.2991	6.22987	7.4312	18.8373	18.0663	2.53455	6.95694	13.7556	14.836	26.8961	25.9223	20.2285	30.3726	3.94815	8.70855	3.02854	3.54859	8.96828	8.51217	2.05566	4.10647	6.19753	6.42475	13.1172	13.6018	10.2316	15.0207
ScChrYg2466600	ChrY	-	2005771	2020890	0.871761	0.82448	0	0.905138	1.07839	1.96548	0.124892	0.782516	1.77659	1.54351	0.995003	0.915732	1.4492	2.59739	0.393801	0.372039	0	0.432227	0.513415	0.926059	0.101294	0.461896	0.800434	0.668422	0.485261	0.480497	0.733011	1.28453	PREDICTED: LOW QUALITY PROTEIN: protein NLRC3-like [Lates calcarifer]
ScChrYg2466700	ChrY	-	2029173	2040722	0.473206	0.998793	0.957632	0.338845	1.4358	1.36952	0.06209	0.460925	0.554464	1.05398	0.874253	0.508755	0.645477	1.01919	0.213762	0.450696	0.465536	0.161807	0.683573	0.645266	0.050358	0.27207	0.249811	0.45643	0.426372	0.26695	0.326484	0.50404	PREDICTED: protein NLRC3-like [Lates calcarifer]
ScChrYg2466800	ChrY	+	2071512	2078566	0.093698	0.935991	0.046496	0.04556	0.458854	0.360609	0	0.356341	1.19554	0.522122	1.22093	0.884268	1.64863	1.26297	0.042326	0.422357	0.022603	0.021756	0.218457	0.169906	0	0.210337	0.538646	0.226106	0.595445	0.463987	0.833881	0.6246	PREDICTED: gastrula zinc finger protein XlCGF8.2DB-like, partial [Poecilia mexicana]
ScChrYg2466900	ChrY	+	2092747	2102376	1.04308	0	0.711996	0.791581	0.786591	0.859128	0	0	0	1.29386	1.03902	0.978527	1.022	1.3822	0.47119	0	0.346124	0.378001	0.37449	0.404789	0	0	0	0.56031	0.506727	0.513446	0.51693	0.683565	PREDICTED: oocyte zinc finger protein XlCOF6-like [Larimichthys crocea]
ScChrYg2467000	ChrY	+	2104560	2111254	1.17977	0.993349	0.730954	0.797816	0.827749	0	0.262821	0.640642	0.890736	1.21949	0.89104	0.940828	1.12877	1.04703	0.532941	0.44824	0.35534	0.380978	0.394085	0	0.213163	0.378152	0.401317	0.528104	0.434559	0.493665	0.570937	0.517807	PREDICTED: gastrula zinc finger protein XlCGF57.1-like [Notothenia coriiceps]
ScChrYg2467100	ChrY	+	2113294	2118706	0	0.210854	0	0	0	0.251807	0	0.037849	0.348303	0.050931	0.361166	0.116758	0.079367	0.118752	0	0.095146	0	0	0	0.118642	0	0.022341	0.156926	0.022056	0.17614	0.061264	0.040144	0.058728	PREDICTED: zinc finger protein 467-like [Lates calcarifer]
ScChrYg2467200	ChrY	+	2124447	2141938	0	0	0	0	0	0	0	0	0	0	0	0	0	0	0	0	0	0	0	0	0	0	0	0	0	0	0	0	PREDICTED: zinc finger protein 184-like, partial [Notothenia coriiceps]
ScChrYg2467300	ChrY	+	2156081	2163008	0	0.491783	0	0.412083	0.442481	0	0	0	0	0	0	0	0	0.690906	0	0.221913	0	0.196781	0.210662	0	0	0	0	0	0	0	0	0.341686	PREDICTED: gastrula zinc finger protein XlCGF57.1-like isoform X3 [Lates calcarifer]
ScChrYg2467400	ChrY	+	2171960	2179154	0	0	0	0	0	0	0	0	0	0	0	0	0.294265	0	0	0	0	0	0	0	0	0	0	0	0	0	0.14884	0	PREDICTED: gastrula zinc finger protein XlCGF57.1-like [Paralichthys olivaceus]
ScChrYg2467500	ChrY	+	2186493	2196261	0	0	0	0	0	0	0	0	0	0	0	0	0	0	0	0	0	0	0	0	0	0	0	0	0	0	0	0	PREDICTED: oocyte zinc finger protein XlCOF6-like [Larimichthys crocea]
ScChrYg2467600	ChrY	+	2218175	2224960	0.035431	0.300165	0.341061	0	0.012839	0.015923	0	0.267156	0.408467	0.544046	0.558965	0.476527	0.580425	0.680978	0.016005	0.135447	0.165801	0	0.006113	0.007502	0	0.157694	0.184033	0.2356	0.272606	0.25004	0.29358	0.336776	PREDICTED: gastrula zinc finger protein XlCGF57.1-like isoform X3 [Lates calcarifer]
ScChrYg2467700	ChrY	+	2226435	2236433	0	1.29472	0	0	0	0	0	0	0	1.01881	0	0	0	0	0	0.584233	0	0	0	0	0	0	0	0.441199	0	0	0	0	PREDICTED: zinc finger protein 184-like [Notothenia coriiceps]
ScChrYg2467800	ChrY	-	2241539	2244921	0	0	0	0	0	0	0	0	1.70233	1.59679	0	0	0	0	0	0	0	0	0	0	0	0	0.766977	0.691494	0	0	0	0	PREDICTED: protein NLRC3-like [Lates calcarifer]
ScChrYg2467900	ChrY	+	2263032	2274127	0	0	0	0	0	0	0	0	0	0	0	0	0	0	0	0	0	0	0	0	0	0	0	0	0	0	0	0	unnamed protein product [Oncorhynchus mykiss]
ScChrYg2468000	ChrY	-	2276369	2295214	0	0	0.02169	0.393768	0.11245	0.410264	0	0.219567	0.58662	0.732683	0.374998	0.353024	0	0.425358	0	0	0.010544	0.188035	0.053537	0.193301	0	0.129604	0.264299	0.31729	0.182886	0.185236	0	0.21036	PREDICTED: NACHT, LRR and PYD domains-containing protein 3-like [Lates calcarifer]
ScChrYg2468100	ChrY	-	2298411	2301115	1.29313	0.552407	0.62021	0.628902	0.229409	0.241369	0	0.062811	0.491329	0.489387	0.519183	0.363235	0.355422	0.155618	0.584148	0.249269	0.301504	0.300317	0.10922	0.113724	0	0.037075	0.221366	0.21193	0.253205	0.190594	0.179773	0.07696
ScChrYg2468200	ChrY	-	2303044	2319246	0	0.572564	0	0	0.087284	0.948585	0	0	0.076056	0	0	0.192395	0	0	0	0.258364	0	0	0.041555	0.446938	0	0	0.034267	0	0	0.100952	0	0	PREDICTED: LOW QUALITY PROTEIN: uncharacterized protein LOC108900605 [Lates calcarifer]
ScChrYg2468300	ChrY	-	2332480	2343152	0	0	0.190483	0	0	0.182158	0	0.037204	0	0.070025	0.062312	0.18512	0	0	0	0	0.0926	0	0	0.085826	0	0.02196	0	0.030325	0.03039	0.097135	0	0	PREDICTED: protein NLRC3-like [Lates calcarifer]
ScChrYg2468400	ChrY	+	2401722	2407424	0	0	0	0	0	0	0	0.120557	0	0	0	0	0.032008	0	0	0	0	0	0	0	0	0.071161	0	0	0	0	0.016189	0	PREDICTED: zinc finger protein 184-like [Notothenia coriiceps]
ScChrYg2468500	ChrY	-	2461311	2515590	0.434395	0.311866	0.522642	0.492838	0.268061	0.245047	0.342632	0.58658	0.225076	0.708209	0.286329	0.58716	0.597185	0.848059	0.19623	0.140727	0.254073	0.235343	0.127622	0.115457	0.277894	0.34624	0.101407	0.306692	0.139642	0.30809	0.302058	0.419406	PREDICTED: protein NLRC3-like [Lates calcarifer]
ScChrYg2468600	ChrY	-	2517070	2524219	7.58953	0	0	0	0	0	5.78442	6.13031	7.2868	7.94866	0	0	0	0	3.42842	0	0	0	0	0	4.69149	3.61854	3.28303	3.44219	0	0	0	0	PREDICTED: LOW QUALITY PROTEIN: histone-lysine N-methyltransferase SETDB2 [Larimichthys crocea]
ScChrYg2468700	ChrY	+	2529979	2536933	0	6.26185	5.23906	0	0	4.66194	0	7.7791	0.973994	0	0	0	0	0	0	2.8256	2.54688	0	0	2.19653	0	4.59177	0.438828	0	0	0	0	0	PREDICTED: uncharacterized protein LOC103366569 [Stegastes partitus]
ScChrYg2468800	ChrY	+	2537526	2544064	4.13726	2.9668	3.91448	3.29191	0	4.92645	0	0	0	0	0	0	0	0	1.86893	1.33874	1.90295	1.57197	0	2.32116	0	0	0	0	0	0	0	0	PREDICTED: coagulation factor VII-like [Lates calcarifer]
ScChrYg2468900	ChrY	+	2544543	2551343	23.7648	26.1455	32.694	23.6326	33.5842	27.0751	0	38.849	0	1.1839	0	0.442317	0	0	10.7353	11.7979	15.8936	11.2852	15.9892	12.7568	0	22.9314	0	0.51269	0	0.232089	0	0	PREDICTED: LOW QUALITY PROTEIN: uncharacterized protein LOC108877172 [Lates calcarifer]
ScChrYg2469000	ChrY	+	2552920	2559867	21.9516	18.5901	37.2086	23.7827	49.5127	39.2175	0	49.3038	0	0	1.51288	2.89336	1.17438	2.02241	9.91622	8.38862	18.0883	11.3568	23.5726	18.4778	0	29.1026	0	0	0.737828	1.51818	0.594004	1.00018	PREDICTED: coagulation factor X-like [Lates calcarifer]
ScChrYg2469100	ChrY	+	2561230	2565985	0	0	0	0	0	0	0	0	0	0	0	0	0	0	0	0	0	0	0	0	0	0	0	0	0	0	0	0	PREDICTED: vitamin K-dependent protein Z-like [Larimichthys crocea]
ScChrYg2469200	ChrY	-	2566062	2570587	0	0	0	0	0	13.4804	0	0	19.599	0	0	0	0	0	0	0	0	0	0	6.35145	0	0	8.83022	0	0	0	0	0	PREDICTED: PCI domain-containing protein 2 [Kryptolebias marmoratus]
ScChrYg2469300	ChrY	-	2597293	2602562	1.15401	1.06172	1.13913	0.9396	0.887815	1.10348	0	0	0	0	0	0	0	0	0.521302	0.479093	0.553769	0.448684	0.422681	0.519917	0	0	0	0	0	0	0	0	PREDICTED: E3 ubiquitin-protein ligase TTC3-like [Stegastes partitus]
ScChrYg2469400	ChrY	-	2602691	2603877	0.095288	0.038303	0.034273	0.033577	0.138403	0.241829	0	0	0.100908	0.003531	0	0	0.059659	0.028464	0.043044	0.017284	0.016661	0.016034	0.065892	0.113941	0	0	0.045464	0.001529	0	0	0.030176	0.014077
ScChrYg2469500	ChrY	+	2603494	2623833	4.7889	0	4.04461	3.0456	3.38365	0	0	0	0	5.93424	3.65687	0	4.18213	3.73254	2.1633	0	1.96622	1.45435	1.61093	0	0	0	0	2.56984	1.78345	0	2.11533	1.84592	PREDICTED: oocyte zinc finger protein XlCOF22-like [Larimichthys crocea]
ScChrYg2469600	ChrY	-	2615883	2623529	104.566	84.5173	127.427	94.03	0	0	0	345.811	22.6157	0	0	0	2.96308	0	47.2357	38.1376	61.9462	44.9018	0	0	0	204.122	10.1894	0	0	0	1.49873	0	prothrombin precursor [Larimichthys crocea]
ScChrYg2469700	ChrY	+	2626598	2633825	16.7881	0	15.7349	16.141	13.8511	0	0	0	23.5724	22.0602	17.1658	13.2243	0	0	7.58372	0	7.64923	7.70774	6.59439	0	0	0	10.6204	9.55323	8.37172	6.93897	0	0	PREDICTED: F-box only protein 3-like isoform X1 [Lates calcarifer]
ScChrYg2469800	ChrY	-	2634220	2639933	2.89348	2.97068	2.78912	2.88792	2.53446	0	0	2.27657	3.40546	3.4555	2.77453	2.42324	2.7787	2.81791	1.30707	1.34049	1.35588	1.37906	1.20663	0	0	1.34379	1.53432	1.49641	1.35314	1.27151	1.40547	1.39359	Chromosome alignment-maintaining phosphoprotein 1 [Larimichthys crocea]
ScChrYg2469900	ChrY	+	2650188	2654030	0	0	0	0	0	0	0	0	0	0	0	0	0	0	0	0	0	0	0	0	0	0	0	0	0	0	0	0
ScChrYg2470000	ChrY	+	2699036	2713814	0	11.0418	12.7958	0	0	0	0	3.08352	3.90985	6.32815	4.51562	3.85127	0	6.64866	0	4.98251	6.22044	0	0	0	0	1.82011	1.76157	2.74042	2.20226	2.02081	0	3.28808	SH3 domain-containing YSC84-like protein 1 [Maylandia zebra]
ScChrYg2470100	ChrY	-	2706749	2709393	0.929223	0.681797	0.636644	1.03227	0.956996	1.02149	0.221778	0.481766	1.09659	1.72269	0.523389	1.24307	0.41289	0.552053	0.419759	0.307655	0.309493	0.492935	0.455618	0.481288	0.179875	0.284372	0.494062	0.746016	0.255256	0.652256	0.208841	0.273017
ScChrYg2470200	ChrY	-	2714545	2724445	2.93088	0	1.61116	2.13321	0	1.75744	0	2.76861	0	5.49795	1.20912	5.02585	0	0	1.32397	0	0.783238	1.01866	0	0.82804	0	1.63423	0	2.3809	0.589684	2.63713	0	0	PREDICTED: solute carrier family 22 member 13-like [Lates calcarifer]
ScChrYg2470300	ChrY	+	2724202	2741734	0	0	0	0	0	0	0	0	0	0	0	0	0	0	0	0	0	0	0	0	0	0	0	0	0	0	0	0
ScChrYg2470400	ChrY	-	2728580	2737556	0	0	0	0	0	0	0	0	0	0	0	0	0	0	0	0	0	0	0	0	0	0	0	0	0	0	0	0	PREDICTED: zinc finger protein 541-like [Lates calcarifer]
ScChrYg2470500	ChrY	+	2742550	2760586	0	0	0	25.5114	0	0	0	0	0	24.3241	0	0	0	0	0	0	0	12.1824	0	0	0	0	0	10.5336	0	0	0	0	PREDICTED: eukaryotic translation initiation factor 5B [Larimichthys crocea]
ScChrYg2470600	ChrY	-	2771355	2773010	7.55088	7.42956	7.81657	6.51354	4.78284	5.32752	1.45527	2.35654	3.3363	7.04852	1.39193	3.33716	0.725366	2.18444	3.41096	3.35252	3.79989	3.11039	2.27707	2.51013	1.18031	1.39099	1.50316	3.05238	0.67884	1.75105	0.366892	1.08031
ScChrYg2470700	ChrY	-	2773871	2785562	0	0	5.81251	0	0	6.53456	0	0	0	20.7896	0	0	0	0	0	0	2.82565	0	0	3.07884	0	0	0	9.003	0	0	0	0	PREDICTED: kalirin-like [Takifugu rubripes]
ScChrYg2470800	ChrY	-	2803554	2822942	0	0	0	0	0	0	0	0	0	0	0	0	0	0	0	0	0	0	0	0	0	0	0	0	0	0	0	0	PREDICTED: kalirin-like, partial [Larimichthys crocea]
ScChrYg2470900	ChrY	+	2824838	2848384	9.44171	0	0	0	0	4.14269	0	0	5.078	0	0	0	5.32644	0	4.26511	0	0	0	0	1.95188	0	0	2.28787	0	0	0	2.69413	0	PREDICTED: protein EFR3 homolog B-like isoform X6 [Lates calcarifer]
ScChrYg2471000	ChrY	-	2848139	2861263	0.323141	0	0	0	0	0	0	0	0	0	0	0	0	0	0.145973	0	0	0	0	0	0	0	0	0	0	0	0	0
ScChrYg2471100	ChrY	+	2865752	2877084	0	0	0	0	0	0	0	0	0	0	0	0	0	0	0	0	0	0	0	0	0	0	0	0	0	0	0	0	PREDICTED: protein NLRC3-like [Lates calcarifer]
ScChrYg2471200	ChrY	+	2881085	2883648	32.2679	31.1018	30.3163	20.4005	1.21761	9.11422	0	0	0	0	0	0	0	0	14.5764	14.0344	14.7378	9.74176	0.579694	4.29428	0	0	0	0	0	0	0	0	proopiomelanocortin [Oreochromis mossambicus]
ScChrYg2471300	ChrY	+	2883690	2883897	9.68415	8.26559	9.7251	4.53273	0.476156	4.1787	0	0	0	0	0	0	0	0	4.37463	3.72977	4.72768	2.1645	0.226694	1.96885	0	0	0	0	0	0	0	0
ScChrYg2471400	ChrY	-	2891848	2908437	0.377507	0	0.149497	0	0.334128	0.316182	0.411508	0	0.140373	0	0	0.144448	0	0	0.170532	0	0.072675	0	0.159076	0.148973	0.333756	0	0.063244	0	0	0.075794	0	0	PREDICTED: NACHT, LRR and PYD domains-containing protein 3-like [Lates calcarifer]
ScChrYg2471500	ChrY	-	2912568	2918549	0	0	0	0	0	0	0	0	0	0	0	0	0	0	0	0	0	0	0	0	0	0	0	0	0	0	0	0	PREDICTED: NACHT, LRR and PYD domains-containing protein 3-like isoform X2 [Larimichthys crocea]
ScChrYg2471600	ChrY	-	2954933	2972815	0.100918	0.12017	0	0	0	0	0	0.061494	0	0	0.20521	0	0	0	0.045588	0.054225	0	0	0	0	0	0.036298	0	0	0.100081	0	0	0	PREDICTED: protein NLRC3-like [Lates calcarifer]
ScChrYg2471700	ChrY	+	2975774	2988313	0	0	0.054613	0.698446	0	0	0	0	0	0	0	0.570359	0	0	0	0	0.026549	0.333526	0	0	0	0	0	0	0	0.299275	0	0	PREDICTED: uncharacterized protein LOC108890022 [Lates calcarifer]
ScChrYg2471800	ChrY	-	2982510	2991088	0.89916	0	0	0.594637	0	0	0.389751	0.729545	0	0	0	1.00924	0	0.658223	0.406178	0	0	0.283955	0	0	0.31611	0.430628	0	0	0	0.529562	0	0.325523	PREDICTED: protein NLRC3-like [Larimichthys crocea]
ScChrYg2471900	ChrY	-	2998027	3017308	0.095523	0.202532	0.083478	0	0.266118	0	0	0.15075	0	0.251372	0.034955	0.547717	0.267996	0	0.043151	0.091391	0.040581	0	0.126697	0	0	0.088983	0	0.108857	0.017047	0.287394	0.135553	0	PREDICTED: NACHT, LRR and PYD domains-containing protein 3-like [Lates calcarifer]
ScChrYg2472000	ChrY	-	3041519	3078999	0.069522	0.110163	0.179949	1.07169	0.6056	0.840182	0	0.681142	0.751379	1.24904	1.25021	0.499061	0.857715	0.071243	0.031405	0.04971	0.087479	0.511758	0.288321	0.395862	0	0.402058	0.33853	0.540902	0.609723	0.261864	0.433835	0.035233	PREDICTED: protein NLRC3-like [Lates calcarifer]
ScChrYg2472100	ChrY	+	3078828	3092434	0.296013	0	0	0	0	0	0	0	0	0	0	0	0	0	0.133718	0	0	0	0	0	0	0	0	0	0	0	0	0
ScChrYg2472200	ChrY	-	3090911	3133955	1.10112	0.351297	0.084785	0.485659	0.112992	0.083583	0	0.094131	0.527874	0.21445	0.123661	0.039911	0.066758	0.438372	0.49741	0.15852	0.041217	0.231915	0.053795	0.039381	0	0.055563	0.237831	0.092868	0.060309	0.020942	0.033766	0.216796	PREDICTED: NACHT, LRR and PYD domains-containing protein 3-like [Lates calcarifer]
ScChrYg2472300	ChrY	+	3136514	3143950	0	0	0	0	0	0	0	0	0	0	0	0	0	0	0	0	0	0	0	0	0	0	0	0	0	0	0	0
ScChrYg2472400	ChrY	+	3148078	3150801	1.47297	2.45768	1.03994	1.14975	0.892314	1.4536	0.614546	1.4185	4.62868	6.65126	2.42984	2.47104	2.82709	3.74424	0.665387	1.10901	0.505548	0.549036	0.424824	0.68488	0.498432	0.837298	2.08543	2.88034	1.18503	1.29659	1.42995	1.85171
ScChrYg2472500	ChrY	-	3157618	3160259	0.032077	0.017209	0.014198	0.014652	0	0.041281	0	0	0.007117	0	0	0.013007	0	0.006394	0.01449	0.007765	0.006902	0.006997	0	0.01945	0	0	0.003206	0	0	0.006825	0	0.003162
ScChrXg2406900	ChrX	-	47092	52271	0.750329	0.461008	0.761268	0.827831	0.458132	0.638792	0	0.457255	0.822673	0.730965	0.894103	0.594644	0.75459	0.93447	0.338947	0.208026	0.370077	0.395311	0.218113	0.300975	0	0.269904	0.370652	0.316546	0.436053	0.312018	0.381674	0.46214	PREDICTED: zinc finger and SCAN domain-containing protein 2-like isoform X1 [Lates calcarifer]
ScChrXg2407000	ChrX	-	52590	65380	0.843852	0.885393	0.361383	0.858634	0.598829	0.641128	0.114805	0.633938	0.836632	0.729785	0.69496	0.800724	1.0804	1.18537	0.381194	0.399526	0.17568	0.41002	0.285098	0.302076	0.093113	0.374195	0.376941	0.316035	0.338931	0.42015	0.54647	0.586223	PREDICTED: gastrula zinc finger protein xFG20-1-like [Lates calcarifer]
ScChrXg2407100	ChrX	-	69228	72771	4.65915	4.42214	3.67594	4.59583	4.89513	6.15219	2.20317	9.97837	18.5598	21.2083	14.6545	11.4833	12.7202	12.7302	2.10468	1.99545	1.78699	2.19463	2.33053	2.89868	1.7869	5.88993	8.36204	9.18431	7.14697	6.02546	6.43393	6.2957	PREDICTED: frizzled-7-like [Lates calcarifer]
ScChrXg2407200	ChrX	-	99896	124338	7.14749	5.24812	11.576	18.2084	3.97156	7.57144	0.498669	1.26356	2.30524	2.27872	1.30578	0.633351	1.60309	2.21921	3.22874	2.36816	5.62746	8.69497	1.89083	3.56738	0.404449	0.74584	1.03862	0.986804	0.636827	0.332327	0.81085	1.09751	PREDICTED: protein NLRC3-like [Lates calcarifer]
ScChrXg2407300	ChrX	-	136828	150753	0.654385	0.546711	0.44665	0.687021	0.42146	0.886488	0.162187	0.823361	1.08088	0.822818	0.632182	0.949349	0.892555	1.552	0.295606	0.246698	0.217131	0.32807	0.200654	0.41768	0.131543	0.486005	0.486986	0.356323	0.308314	0.498136	0.451457	0.767537	PREDICTED: LOW QUALITY PROTEIN: uncharacterized protein LOC108900605 [Lates calcarifer]
ScChrXg2407400	ChrX	-	169285	180330	0.555926	0.311797	0.317588	0.312403	0.341695	0.31371	0.096027	0.118818	0.522334	0.516199	0.399408	0.528895	0.485165	0.599831	0.251129	0.140696	0.15439	0.149181	0.162678	0.147808	0.077883	0.070135	0.235335	0.223541	0.19479	0.277518	0.245398	0.296645	PREDICTED: gastrula zinc finger protein XlCGF57.1-like [Paralichthys olivaceus]
ScChrXg2407500	ChrX	-	197234	211116	0.291645	0.785977	0.375736	0.27554	1.1406	1.49735	0.332379	0.547544	0.892975	0.749278	0.611994	0.506504	0.602447	0.958965	0.131745	0.354665	0.182658	0.131578	0.543032	0.705494	0.269578	0.323199	0.402326	0.324476	0.298469	0.265769	0.304719	0.474254	PREDICTED: protein NLRC3-like [Lates calcarifer]
ScChrXg2407600	ChrX	-	223269	226292	0.462408	0.495877	0.576566	0.374584	0.449633	0.574988	0.175318	0	0	0.09146	0	0.022729	0.0234	0.043675	0.208884	0.22376	0.280287	0.178874	0.214067	0.270913	0.142193	0	0	0.039607	0	0.011926	0.011836	0.0216
ScChrXg2407700	ChrX	-	227386	235779	5.90075	6.1673	4.74322	4.51103	5.71185	5.37341	0.206129	0.064271	0.105058	0.098226	0.141383	0.100323	0.804213	0.280503	2.66555	2.78294	2.30583	2.15413	2.71937	2.53175	0.167182	0.037937	0.047333	0.042537	0.068952	0.052641	0.406773	0.138722	PREDICTED: cyclin-dependent kinase 5 activator 1-like [Larimichthys crocea]
ScChrXg2407800	ChrX	+	243108	278655	17.923	20.9433	14.3093	12.837	12.6639	15.1558	0.152225	0.061629	0.467032	0.139303	0.090341	0.269094	0.092977	0.109319	8.09636	9.45045	6.9562	6.12999	6.02917	7.14087	0.123463	0.036378	0.210419	0.060326	0.044059	0.141197	0.047028	0.054064	PREDICTED: formin-like protein 2 [Lates calcarifer]
ScChrXg2407900	ChrX	-	279342	311068	16.9647	17.2585	17.1484	12.4448	19.0027	21.8409	3.39038	17.9957	20.1492	19.8133	11.1116	20.8623	12.5538	16.821	7.66348	7.78776	8.3364	5.94274	9.04705	10.2906	2.74979	10.6223	9.07811	8.58018	5.41909	10.9467	6.34975	8.3188	PREDICTED: vacuolar protein sorting-associated protein 16 homolog isoform X1 [Larimichthys crocea]
ScChrXg2408000	ChrX	+	324008	338993	69.2689	59.938	69.5107	97.8825	91.048	97.222	77.4288	128.25	224.22	272.1	223.458	190.976	185.962	248.817	31.2909	27.0465	33.7914	46.7415	43.3472	45.8074	62.7991	75.7021	101.021	117.834	108.98	100.208	94.0603	123.052	PREDICTED: serum deprivation-response protein-like [Paralichthys olivaceus]
ScChrXg2408100	ChrX	-	345789	351962	16.2792	16.4514	17.2572	26.4012	18.7824	16.7408	3.29514	3.02889	1.55747	1.66862	4.41232	0.918074	2.69415	4.32356	7.35383	7.42352	8.38926	12.6073	8.94215	7.88765	2.67254	1.78786	0.701711	0.7226	2.15188	0.481725	1.36271	2.13821	PREDICTED: ADP-ribosylation factor-like protein 11 [Larimichthys crocea]
ScChrXg2408200	ChrX	+	352847	356514	2437.75	2600.87	2349.34	2377.42	1988.76	2008.47	6339.1	3347.49	2825.55	3022.58	2539.58	2399.03	3946.32	4476.33	1101.21	1173.62	1142.09	1135.28	946.831	946.314	5141.37	1975.92	1273.04	1308.94	1238.55	1258.8	1996.06	2213.76	PREDICTED: elongation factor 1-beta [Larimichthys crocea]
ScChrXg2408300	ChrX	-	367689	387322	1.36878	0.929864	0.879855	0.835649	1.42271	0.872085	0.299152	0.307076	0.451711	0.564856	0.38529	0.484299	0.51747	0.795183	0.61832	0.419593	0.427726	0.399044	0.677343	0.410894	0.242629	0.181258	0.203516	0.244612	0.187905	0.254118	0.261738	0.393256	PREDICTED: dystrotelin [Lates calcarifer]
ScChrXg2408400	ChrX	+	377042	387841	40.5499	42.695	34.122	31.6114	34.3478	35.8206	0.955552	2.17165	5.66226	1.15686	0.696971	0.938258	1.19823	1.30996	18.3176	19.2657	16.5878	15.0953	16.3527	16.8773	0.775006	1.28186	2.55111	0.50098	0.339911	0.492316	0.606067	0.647839	CD59 glycoprotein [Oryzias latipes]
ScChrXg2408500	ChrX	+	389172	402345	53.1376	49.8095	40.9749	46.8772	37.1993	44.0198	11.9941	28.5272	33.7942	39.425	30.2928	28.5686	31.0789	39.6583	24.0039	22.4761	19.9192	22.3851	17.7103	20.7405	9.72793	16.8388	15.2258	17.0731	14.7738	14.9903	15.7198	19.6129	PREDICTED: sorting nexin-9-like isoform X1 [Lates calcarifer]
ScChrXg2408600	ChrX	-	409827	438836	1.46529	1.32633	0.889494	0.720421	0.707979	0.54841	0	0.584431	1.85118	2.6878	1.22639	1.46546	1.27855	2.30962	0.661917	0.598492	0.432411	0.34402	0.337063	0.25839	0	0.344972	0.83404	1.16396	0.59811	0.768945	0.646693	1.14222	PREDICTED: LOW QUALITY PROTEIN: IQ and AAA domain-containing protein 1-like [Lates calcarifer]
ScChrXg2408700	ChrX	+	437359	443265	14.4516	11.4026	6.38091	5.14749	3.19698	3.75561	0.682969	5.01145	16.0078	17.5716	8.22211	11.0074	10.7529	13.8935	6.52825	5.14531	3.10197	2.45806	1.52205	1.7695	0.553927	2.95811	7.21222	7.60944	4.00991	5.77572	5.43884	6.871	PREDICTED: atypical chemokine receptor 3 [Lates calcarifer]
ScChrXg2408800	ChrX	+	453862	455366	338.854	453.489	127.577	159.814	39.2211	49.8162	22.8762	14.0088	21.1274	7.06907	1.35493	0.959045	2.49114	1.34064	153.071	204.633	62.0194	76.3154	18.6729	23.4715	18.5539	8.26898	9.51887	3.06128	0.660797	0.503223	1.26003	0.663009	muscle RING finger 1 [Siniperca chuatsi]
ScChrXg2408900	ChrX	+	460828	475219	1.15779	0.969339	1.02984	1.45827	0.98053	1.84535	1.27062	2.66389	4.24134	4.53892	2.76483	2.64666	4.31056	5.6647	0.523009	0.437405	0.500637	0.696361	0.466823	0.869458	1.03055	1.57242	1.91091	1.96559	1.3484	1.38874	2.1803	2.80147	PREDICTED: NACHT, LRR and PYD domains-containing protein 3-like [Lates calcarifer]
ScChrXg2409000	ChrX	+	481941	497868	2.08553	1.39715	1.60416	2.41494	1.6479	3.1922	0.643406	1.90808	2.89437	2.93491	2.08474	1.90673	3.03097	3.66028	0.942097	0.630449	0.779833	1.1532	0.784554	1.50405	0.521838	1.12628	1.30404	1.27097	1.01672	1.00049	1.53307	1.81019	PREDICTED: LOW QUALITY PROTEIN: uncharacterized protein LOC108900605 [Lates calcarifer]
ScChrXg2409100	ChrX	+	510296	516938	2.50008	2.25061	1.48341	1.1781	1.3736	1.75341	0.07382	0.223582	0.407522	0.472253	0.246005	0.536409	0.577883	0.577918	1.12936	1.01557	0.721135	0.562572	0.653961	0.826144	0.059872	0.131974	0.183607	0.20451	0.119976	0.281461	0.292295	0.285809	PREDICTED: pinopsin-like [Lates calcarifer]
ScChrXg2409200	ChrX	-	513831	524232	4.44154	7.03057	3.69561	3.49738	4.14912	4.09891	0	0.023847	0	0	0.06019	0	0.084109	0	2.00638	3.17248	1.79656	1.67009	1.97536	1.93125	0	0.014076	0	0	0.029354	0	0.042542	0	PREDICTED: beta-galactoside alpha-2,6-sialyltransferase 2-like [Lates calcarifer]
ScChrXg2409300	ChrX	-	535396	564604	4.94849	4.15232	3.77443	4.15778	4.49907	4.79666	0	0.469258	2.60688	2.27527	1.55779	1.28612	1.25693	2.44072	2.23538	1.8737	1.83487	1.98545	2.14197	2.26001	0	0.276989	1.17452	0.985312	0.759734	0.674842	0.635761	1.20705	PREDICTED: uncharacterized protein LOC109140978 [Larimichthys crocea]
ScChrXg2409400	ChrX	+	590158	594963	0.069004	0.110491	0.043077	0.044089	0.275836	0.321325	0	0.043416	0.084292	0.124356	0	0.101368	0.669352	1.05487	0.031171	0.049858	0.020941	0.021054	0.131323	0.151397	0	0.025627	0.037977	0.053853	0	0.053189	0.33856	0.521686	PREDICTED: uncharacterized protein LOC108889898 [Lates calcarifer]
ScChrXg2409500	ChrX	-	600146	607169	0.441567	0	0	0	0	0	0	0	0	0	0	0.38016	0	0	0.19947	0	0	0	0	0	0	0	0	0	0	0.199475	0	0	PREDICTED: uncharacterized protein LOC108889898 [Lates calcarifer]
ScChrXg2409600	ChrX	-	641157	645659	0	0.075232	0	0	0	0	0	0	0	0.16692	0.24434	0.080061	0.295029	0.243916	0	0.033948	0	0	0	0	0	0	0	0.072285	0.119164	0.042009	0.149226	0.120628	PREDICTED: zinc finger protein 135-like [Lates calcarifer]
ScChrXg2409700	ChrX	-	649553	653052	4.5038	3.79066	3.23535	4.27442	4.06382	5.01156	2.31651	7.72855	14.6755	18.9537	11.7061	9.61647	9.64889	9.3087	2.03451	1.7105	1.57281	2.04115	1.93475	2.36126	1.87882	4.56193	6.61198	8.20796	5.70904	5.04588	4.88044	4.6036	PREDICTED: frizzled-7-like [Lates calcarifer]
ScChrXg2409800	ChrX	-	679439	705134	0.172802	0.208857	0.244828	0.311632	0	0.227834	0	0.040084	0.059102	0.447367	0.247347	0.22281	0.271869	0.395629	0.07806	0.094245	0.119019	0.148812	0	0.107347	0	0.02366	0.026628	0.193733	0.120631	0.116911	0.137512	0.195658	NACHT, LRR and PYD domains-containing protein 12 isoform X2 [Maylandia zebra]
ScChrXg2409900	ChrX	+	739077	745032	0	0	0.094509	0.112815	0	0	0.149529	0	0	0	0	0	0	0	0	0	0.045944	0.053872	0	0	0.121276	0	0	0	0	0	0	0	PREDICTED: cytoplasmic protein NCK2-like [Leptonychotes weddellii]
ScChrXg2410000	ChrX	-	757528	778138	1.54519	0.63923	0.82241	1.28808	0.401275	0.352071	0	0.288358	0.779869	1.09859	0.759934	0.285771	0.732044	1.12344	0.698009	0.288447	0.3998	0.615092	0.191044	0.165883	0	0.170209	0.351367	0.475746	0.370619	0.149948	0.37027	0.555594	PREDICTED: gastrula zinc finger protein XlCGF57.1-like [Notothenia coriiceps]
ScChrXg2410100	ChrX	-	805809	811693	0.840136	0.57479	0.877968	0.858468	0.372902	0.608228	0	0.333705	0.823032	0.896008	0.659307	0.9159	1.12526	0.859666	0.379515	0.259369	0.426808	0.409941	0.177535	0.286574	0	0.196976	0.370813	0.388018	0.321543	0.480585	0.569158	0.425146	PREDICTED: oocyte zinc finger protein XlCOF6-like [Larimichthys crocea]
ScChrXg2410200	ChrX	-	829644	834879	0	0	0.23956	0	0	0	0	0	0	0	0	0	0.85098	0	0	0	0.116458	0	0	0	0	0	0	0	0	0	0.430428	0	PREDICTED: uncharacterized protein LOC108889898 [Lates calcarifer]
ScChrXg2410300	ChrX	-	856619	865021	43.1979	0	0	0	0	0	0	0	0	165.436	0	0	0	0	19.5138	0	0	0	0	0	0	0	0	71.6425	0	0	0	0	PREDICTED: formimidoyltransferase-cyclodeaminase [Pundamilia nyererei]
ScChrXg2410400	ChrX	-	938257	973033	85.306	75.5139	58.6779	50.4456	18.9082	30.99	1.9282	5.57597	23.7841	21.2023	13.6399	8.9803	8.22806	7.63288	38.5354	34.0749	28.5252	24.0891	9.00203	14.6013	1.56388	3.29133	10.7158	9.18171	6.65214	4.71208	4.16177	3.77483	PREDICTED: target of Nesh-SH3 isoform X11 [Oreochromis niloticus]
ScChrXg2410500	ChrX	-	1033975	1050327	4.46256	3.55637	2.9765	3.63324	3.16136	3.62847	2.15349	2.39326	4.62854	4.5762	3.90944	3.11221	4.83768	4.9833	2.01588	1.60478	1.44697	1.73497	1.5051	1.7096	1.7466	1.41267	2.08537	1.98174	1.90663	1.63302	2.44691	2.46448	PREDICTED: sentrin-specific protease 7 [Larimichthys crocea]
ScChrXg2410600	ChrX	-	1050692	1062506	2.79588	1.87518	2.3077	2.14591	2.13414	2.42428	0.283166	0.878455	1.89676	1.43179	1.46045	1.33389	1.55273	2.04912	1.26299	0.846159	1.12185	1.02473	1.01605	1.14223	0.229663	0.518526	0.854575	0.620038	0.712258	0.699909	0.785373	1.01339	PREDICTED: protein NLRC3-like isoform X1 [Lates calcarifer]
ScChrXg2410700	ChrX	-	1069122	1080489	0.134223	0.460707	0.48099	0.514914	1.00596	0.546294	0	0.154107	0.925892	0.771691	1.15701	0.864333	1.16061	0.60525	0.060633	0.20789	0.233825	0.245885	0.47893	0.257393	0	0.090965	0.417156	0.334183	0.564272	0.453527	0.58704	0.299325	PREDICTED: protein NLRC3-like [Lates calcarifer]
ScChrXg2410800	ChrX	-	1089759	1096924	0.800604	0.46331	0.462625	0.912036	0	0.904316	0	0.092664	0.609944	0	0.339365	0.29849	0	0.064491	0.361658	0.209064	0.224897	0.435521	0	0.42608	0	0.054697	0.274808	0	0.165508	0.156622	0	0.031894	PREDICTED: protein NLRC3-like [Lates calcarifer]
ScChrXg2410900	ChrX	-	1135119	1139790	1.05876	0.518944	1.16495	1.66096	0.84721	0.880411	0.779976	0.876472	0.582036	0.987569	0.707379	0.866488	1.15441	1.32613	0.478276	0.234169	0.566321	0.793153	0.40335	0.414817	0.632604	0.517355	0.262233	0.427669	0.344988	0.454657	0.583902	0.655835	PREDICTED: uncharacterized protein LOC108889898 [Lates calcarifer]
ScChrXg2411000	ChrX	-	1154772	1159980	0.553768	0.481336	0.496962	0.276298	0.505119	0.143841	0.191611	0.414273	0.553255	0.427521	0.590439	0.658527	1.02246	1.09929	0.250154	0.217199	0.241589	0.13194	0.240483	0.067772	0.155407	0.244533	0.249267	0.185139	0.287956	0.345537	0.517164	0.543654	PREDICTED: uncharacterized protein LOC108889898 [Lates calcarifer]
ScChrXg2411100	ChrX	-	1162186	1171448	2.13174	1.72774	1.21662	1.04676	1.25381	1.15932	0	0.99086	0.148478	1.77494	1.82439	1.26242	2.07628	2.32616	0.962975	0.779626	0.591437	0.499855	0.596927	0.546227	0	0.584875	0.066896	0.768643	0.889751	0.662408	1.05019	1.1504	PREDICTED: gastrula zinc finger protein XlCGF57.1-like [Paralichthys olivaceus]
ScChrXg2411200	ChrX	+	1176619	1201563	1.20159	0.819373	2.22368	3.23321	1.89932	3.33173	0.518757	1.20881	1.7688	1.63546	0.82	0.599798	1.45453	2.1346	0.542794	0.369735	1.081	1.54394	0.904252	1.56978	0.420741	0.713524	0.796925	0.708238	0.399913	0.314722	0.735706	1.05567	PREDICTED: protein NLRC3-like [Lates calcarifer]
ScChrXg2411300	ChrX	+	1219262	1229353	4.71072	4.18127	4.35886	3.69876	7.11487	7.1645	4.85378	5.0801	9.47532	8.22035	9.40227	9.19192	10.9259	13.0196	2.12798	1.88676	2.11898	1.76625	3.38733	3.37564	3.93669	2.99863	4.26906	3.55984	4.58547	4.82312	5.52637	6.43881	PREDICTED: CXADR-like membrane protein, partial [Lates calcarifer]
ScChrXg2411400	ChrX	+	1235505	1241774	0.499774	0.266634	0.452274	0.613829	0.213718	0.204035	0.220071	0.273666	0.375909	0.654792	0.648392	0.633881	0.670342	0.549643	0.225763	0.120316	0.219865	0.29312	0.101749	0.096134	0.17849	0.161537	0.169364	0.283559	0.31622	0.332606	0.339061	0.271825	PREDICTED: uncharacterized protein LOC109204442 [Oreochromis niloticus]
ScChrXg2411500	ChrX	+	1248967	1290726	8.16272	6.73258	4.15837	5.27331	5.87448	5.54244	2.06977	1.31505	3.27728	5.61815	2.39052	1.7447	2.15376	2.3746	3.68735	3.03801	2.02152	2.51814	2.79679	2.61139	1.6787	0.776234	1.47656	2.43295	1.16585	0.915469	1.08938	1.17436	PREDICTED: BCL-6 corepressor-like [Lates calcarifer]
ScChrXg2411600	ChrX	-	1273443	1277138	0.551573	0.415589	0.242919	0	0.153225	0.304598	0	0	0.254062	0	0.117636	0	0.143413	0	0.249162	0.187531	0.118091	0	0.072949	0.143515	0	0	0.114466	0	0.057371	0	0.072539	0	hypothetical protein N309_14851, partial [Tinamus guttatus]
ScChrXg2411700	ChrX	-	1300834	1317143	1.80739	1.87031	0.846737	1.0212	0.433927	0.852103	0.309286	0.661909	1.50461	2.52832	0.767335	1.41846	1.36143	1.51914	0.816454	0.843959	0.411626	0.487648	0.206589	0.401479	0.250849	0.390705	0.677896	1.09489	0.374228	0.744286	0.688615	0.75129
ScChrXg2411800	ChrX	+	1316898	1332783	0.618335	0.242953	0.425404	0.472383	0.370693	0.829611	0.329847	0.430318	0.664422	0.625377	0.495214	0.423	0.643192	0.592474	0.279321	0.10963	0.206803	0.225575	0.176484	0.390882	0.267524	0.254004	0.299352	0.270821	0.241515	0.221954	0.325328	0.293007	PREDICTED: LOW QUALITY PROTEIN: uncharacterized protein LOC108900605 [Lates calcarifer]
ScChrXg2411900	ChrX	+	1341312	1438911	1.37379	0.755779	0.772092	1.09884	1.66636	2.11966	0.798532	1.31816	1.43756	3.36991	1.22136	2.30721	2.47888	3.45943	0.620584	0.341038	0.375339	0.524722	0.793339	0.998704	0.647654	0.778073	0.647684	1.45935	0.595656	1.21062	1.25382	1.71086	PREDICTED: protein NLRC3-like [Lates calcarifer]
ScChrXg2412000	ChrX	-	1414921	1423579	0.339731	0.32205	0.078689	0.178006	0.364101	0.311111	0.157622	0.081634	2.34458	1.22641	0.96333	0.726495	1.05439	1.55572	0.153467	0.145322	0.038253	0.085002	0.173346	0.146584	0.127841	0.048186	1.05634	0.5311	0.469814	0.381201	0.533315	0.769379	PREDICTED: kynureninase [Lates calcarifer]
ScChrXg2412100	ChrX	-	1439040	1442007	4.39579	3.53956	4.5047	3.57397	4.179	3.91478	0.470327	2.48328	5.16488	5.00887	5.05713	4.19209	5.03255	5.40499	1.98571	1.59719	2.18988	1.70666	1.98959	1.8445	0.381462	1.4658	2.32701	2.1691	2.46635	2.19964	2.54548	2.67303	PREDICTED: mid1-interacting protein 1-B-like [Nothobranchius furzeri]
ScChrXg2412200	ChrX	-	1449262	1468488	2.96366	1.36399	2.80624	8.98826	12.5026	3.92738	1.22107	12.2405	28.7248	27.7269	8.21142	24.6072	24.5925	29.3421	1.33878	0.615486	1.3642	4.29213	5.95239	1.85043	0.990356	7.22522	12.9418	12.0072	4.0047	12.9117	12.439	14.5111	PREDICTED: xanthine dehydrogenase/oxidase [Lates calcarifer]
ScChrXg2412300	ChrX	-	1472025	1479334	4.98	5.11824	3.47257	4.05072	4.23896	4.37335	0	1.43679	3.49546	4.16983	3.33927	2.75636	3.03757	3.26538	2.24962	2.30956	1.68813	1.93433	2.01814	2.06056	0	0.848094	1.57486	1.80575	1.62856	1.4463	1.53641	1.61489	PREDICTED: dnaJ homolog subfamily C member 27 [Lates calcarifer]
ScChrXg2412400	ChrX	-	1492058	1498912	0.052542	0.023213	0.024612	0.048961	0.015598	0.047514	0.025686	0.026003	0.027936	0.016811	0.008965	0.060159	0.027872	0.046823	0.023735	0.010475	0.011965	0.02338	0.007426	0.022387	0.020833	0.015349	0.012587	0.00728	0.004372	0.031566	0.014098	0.023156
ScChrXg2412500	ChrX	-	1500041	1507605	20.5597	12.1299	25.0405	25.4536	15.6039	17.9762	5.27287	11.943	13.1169	21.3019	13.8668	29.8946	18.0268	32.2777	9.28747	5.47349	12.173	12.1547	7.42891	8.46971	4.27659	7.04959	5.90978	9.22485	6.76279	15.6861	9.11801	15.9629
ScChrXg2412600	ChrX	-	1508134	1516587	3.32376	0.941978	3.26181	4.5333	1.75589	1.88643	0.477208	1.54591	1.58239	1.66482	0.718345	1.24146	1.10063	1.44866	1.50144	0.425059	1.58567	2.16477	0.835964	0.888817	0.387042	0.912506	0.712938	0.720953	0.350336	0.651408	0.556704	0.716431	PREDICTED: protein NLRC3-like [Lates calcarifer]
ScChrXg2412700	ChrX	-	1550605	1560814	6.79562	1.68287	9.02224	10.5808	1.71119	3.26539	1.01199	2.37721	1.3541	2.98111	0.448957	3.62255	0.454376	0.651654	3.06979	0.759381	4.386	5.05263	0.814683	1.53853	0.820779	1.4032	0.610083	1.29097	0.218956	1.9008	0.229825	0.322274	PREDICTED: NACHT, LRR and PYD domains-containing protein 3-like [Lates calcarifer]
ScChrXg2412800	ChrX	-	1575892	1587489	1.6397	0.38732	1.29035	2.40892	0.867332	1.51095	0.139158	0.336084	0.436895	1.00097	1.02808	0.458227	0.585381	0.662053	0.740701	0.174775	0.627278	1.15032	0.41293	0.711904	0.112865	0.198381	0.196841	0.433471	0.501394	0.240438	0.296087	0.327417	PREDICTED: protein NLRC3-like [Lates calcarifer]
ScChrXg2412900	ChrX	-	1590067	1598965	0.667091	0.773008	0.600872	1.13848	1.07137	1.28201	0.150087	0.263715	0.835576	0.81599	0.674241	0.533944	0.761455	0.662238	0.301345	0.348813	0.292103	0.543656	0.51007	0.604034	0.121729	0.155663	0.376465	0.353366	0.328826	0.280167	0.385146	0.327509	PREDICTED: protein NLRC3-like [Lates calcarifer]
ScChrXg2413000	ChrX	+	1618334	1626910	1.58589	0.765789	0.983409	0.970107	0.358381	0.624184	0.259054	0.544838	0.737038	1.63199	0.658164	0.908399	0.851354	1.69893	0.716395	0.345555	0.478067	0.463252	0.170622	0.294092	0.210108	0.321602	0.332069	0.706735	0.320986	0.476648	0.430617	0.840201	PREDICTED: oocyte zinc finger protein XlCOF6-like isoform X1 [Larimichthys crocea]
ScChrXg2413100	ChrX	+	1642084	1652072	0	0	0.698811	0.714401	0	0.774715	0	0	0	1.20288	0	0.886571	0.951926	1.30585	0	0	0.339715	0.341145	0	0.365017	0	0	0	0.52091	0	0.465195	0.481487	0.645804	PREDICTED: oocyte zinc finger protein XlCOF6-like [Larimichthys crocea]
ScChrXg2413200	ChrX	+	1654461	1660946	1.1472	1.09306	0.95884	0.90144	0.965047	0.801256	0.5996	0.459661	0.769927	1.21249	1.03257	0	1.32886	1.09265	0.518227	0.493234	0.466123	0.430461	0.459451	0.377522	0.486309	0.271324	0.346887	0.525071	0.503582	0	0.672142	0.540366	PREDICTED: uncharacterized protein LOC108889898 [Lates calcarifer]
ScChrXg2413300	ChrX	+	1663171	1667565	0	0.270362	0	0.343642	0	0.30964	0	0	0.425309	0.166907	0.517093	0.208523	0.251811	0.208989	0	0.121998	0	0.164098	0	0.145891	0	0	0.191621	0.07228	0.252185	0.109415	0.127367	0.103355	PREDICTED: zinc finger protein 467-like [Lates calcarifer]
ScChrXg2413400	ChrX	+	1669151	1673466	0.338577	0.287441	0.463392	0.504377	0.447428	0.340449	0	0.393301	0.640662	0.533268	0.700589	0.535789	0.426974	0.548072	0.152946	0.129705	0.22527	0.240853	0.213017	0.160407	0	0.232154	0.288647	0.230933	0.341676	0.281135	0.215965	0.271048	PREDICTED: gastrula zinc finger protein XlCGF57.1-like isoform X1 [Stegastes partitus]
ScChrXg2413500	ChrX	+	1674226	1680057	0.202403	0.66229	0.660097	0.749147	0.571579	0.506991	0	0.143154	0.898606	0	0.624303	0.267033	1.11197	0.896162	0.091432	0.298852	0.320895	0.357738	0.272124	0.238875	0	0.084499	0.404863	0	0.304472	0.140115	0.562439	0.443196	PREDICTED: uncharacterized protein LOC108889898 [Lates calcarifer]
ScChrXg2413600	ChrX	+	1684447	1691636	0.997335	0	0.341324	0	0.482816	0.519972	0	0.208313	0.789148	0	0.810079	0.805404	0	0.945758	0.450527	0	0.165929	0	0.229865	0.244991	0	0.122961	0.355547	0	0.395074	0.422606	0	0.467723	gastrula zinc finger protein XlCGF57.1 [Maylandia zebra]
ScChrXg2413700	ChrX	+	1696169	1702724	0.618414	0.082926	0	0	0	0.345294	0	0	0.645357	0.629356	0	0.502674	0	1.11438	0.279357	0.03742	0	0	0	0.16269	0	0	0.290763	0.272544	0	0.26376	0	0.551116	PREDICTED: oocyte zinc finger protein XlCOF6-like [Larimichthys crocea]
ScChrXg2413800	ChrX	+	1705893	1712704	0	1.08431	0.880771	0.789202	0.698062	0	0.237848	0	0	0	1.1226	1.00646	0	1.4183	0	0.489284	0.428171	0.376865	0.332342	0	0.192908	0	0	0	0.54749	0.528101	0	0.70142	PREDICTED: gastrula zinc finger protein XlCGF57.1-like isoform X3 [Lates calcarifer]
ScChrXg2413900	ChrX	+	1713589	1718573	0	0.708661	0	0.472347	0	0.530532	0	0	0	1.13066	0.875818	0	0	0	0	0.319777	0	0.225558	0	0.249967	0	0	0	0.489636	0.427135	0	0	0	PREDICTED: zinc finger protein 467-like [Lates calcarifer]
ScChrXg2414000	ChrX	+	1735684	1740580	0	0.243193	0	0.151463	0	0.151387	0	0	0.342353	0.364017	0	0	0	0	0	0.109739	0	0.072328	0	0.071328	0	0	0.154245	0.157639	0	0	0	0	PREDICTED: zinc finger protein 184-like [Notothenia coriiceps]
ScChrXg2414100	ChrX	+	1741634	1745957	0	0.060575	0	0.148847	0	0.034831	0	0	0.168695	0	0	0	0	0	0	0.027334	0	0.071078	0	0.016411	0	0	0.076005	0	0	0	0	0	PREDICTED: oocyte zinc finger protein XlCOF6-like [Larimichthys crocea]
ScChrXg2414200	ChrX	+	1750600	1754906	0	0	0	0	0	0	0	0	0	0	0	0	0	0	0	0	0	0	0	0	0	0	0	0	0	0	0	0	Zinc finger protein 84 [Larimichthys crocea]
ScChrXg2414300	ChrX	+	1759373	1764409	0.217375	0	0.181476	0	0	0	0	0.186832	0.335227	0.317901	0	0.243859	0	0.473365	0.098195	0	0.088221	0	0	0	0	0.110281	0.151035	0.137668	0	0.127956	0	0.234102	Zinc finger protein 84 [Larimichthys crocea]
ScChrXg2414400	ChrX	+	1768319	1774490	0	0.398836	0.425036	0.41897	0	0.300926	0	0.312592	0.552574	0.677845	0.667592	0.576694	0.732097	0.895112	0	0.179971	0.206624	0.200069	0	0.141785	0	0.184514	0.24896	0.293542	0.325583	0.302599	0.370297	0.442676	PREDICTED: gastrula zinc finger protein XlCGF57.1-like isoform X3 [Lates calcarifer]
ScChrXg2414500	ChrX	+	1776180	1786098	0.013687	0.146246	0	0	0	0.988123	0	0.247486	1.28613	0.32846	0.190902	0	0.1713	0.175686	0.006183	0.065992	0	0	0	0.465567	0	0.146084	0.579461	0.14224	0.093103	0	0.086644	0.086885	PREDICTED: zinc finger protein 184-like [Notothenia coriiceps]
ScChrXg2414600	ChrX	+	1818434	1823823	8.21459	3.78648	5.15961	6.24623	0	0	1.27876	2.19465	8.65083	9.1532	3.73166	3.21604	4.35333	2.84297	3.71079	1.70861	2.50825	2.98274	0	0	1.03715	1.29543	3.89759	3.96381	1.81993	1.6875	2.20193	1.40599	unnamed protein product [Oncorhynchus mykiss]
ScChrXg2414700	ChrX	-	1827698	1844888	0.088513	0.093656	0.143564	0.275263	0.481004	0.465371	0	0.213674	0.75247	0.434564	0.125905	0.687506	0.50993	0.639732	0.039984	0.042262	0.069791	0.131445	0.229002	0.219265	0	0.126125	0.339022	0.188189	0.061404	0.360743	0.257924	0.316378	PREDICTED: NACHT, LRR and PYD domains-containing protein 3-like [Lates calcarifer]
ScChrXg2414800	ChrX	-	1845911	1849018	0.674743	0	0	0	0.238686	0	0	0.140971	0.476947	0	0.326063	0.467989	0	0.249084	0.304802	0	0	0	0.113637	0	0	0.083211	0.214886	0	0.15902	0.24556	0	0.123184	TPA: putative transposase [Xenopus tropicalis]
ScChrXg2414900	ChrX	-	1853983	1868971	5.42	0	3.86342	3.21014	0.19989	1.12426	0.305312	2.42763	5.87705	4.12981	3.97377	4.18791	4.58265	2.54044	2.44838	0	1.87813	1.53292	0.095166	0.529707	0.247625	1.43295	2.64788	1.78842	1.938	2.19745	2.31792	1.25637	PREDICTED: LOW QUALITY PROTEIN: uncharacterized protein LOC108900605 [Lates calcarifer]
ScChrXg2415000	ChrX	+	1945133	1949666	0	0	0.25936	0.183177	0	0	0	0.197731	0.307219	0.273802	0	0	0	0	0	0	0.126083	0.087472	0	0	0	0.116715	0.138416	0.11857	0	0	0	0	Zinc finger protein 84 [Larimichthys crocea]
ScChrXg2415100	ChrX	+	1961286	1974288	0.02397	0.91197	0	0	0.018395	0.533556	0	0.175623	0.804146	0	0.611969	0.035733	0.06028	0.019625	0.010828	0.411518	0	0	0.008757	0.251391	0	0.103665	0.362304	0	0.298456	0.01875	0.03049	0.009705	PREDICTED: zinc finger protein 184-like [Notothenia coriiceps]
ScChrXg2415200	ChrX	-	2014738	2019610	13.7968	6.08228	15.3248	13.3697	10.3257	7.65872	17.2077	18.9589	19.5419	18.8899	18.7357	15.9126	18.0554	13.1077	6.23246	2.74457	7.44989	6.38438	4.91598	3.6085	13.9564	11.1909	8.80449	8.18032	9.13735	8.34953	9.13249	6.48239	PREDICTED: protein NLRC3-like, partial [Haplochromis burtoni]
ScChrXg2415300	ChrX	-	2029123	2043732	0.577222	0.310754	0.150728	0.252463	0	0.486311	0	0.782922	0.647736	0.514542	0.530203	1.15755	0.450218	0.645799	0.260749	0.140225	0.073274	0.120558	0	0.229132	0	0.462135	0.291835	0.222824	0.258579	0.607381	0.227721	0.319379	PREDICTED: protein NLRC3-like [Lates calcarifer]
ScChrXg2415400	ChrX	+	2053050	2064792	9.81137	7.20305	7.5591	4.15875	8.16784	6.84524	0.087867	10.1574	2.06424	0	0.96519	0.906138	0	1.5407	4.4321	3.25031	3.67472	1.98591	3.88864	3.22522	0.071265	5.99563	0.930034	0	0.470721	0.475462	0	0.761951	PREDICTED: LOW QUALITY PROTEIN: uncharacterized protein LOC108877172 [Lates calcarifer]
ScChrXg2415500	ChrX	+	2065675	2072208	4.15551	3.54151	3.95061	3.39493	6.67509	4.90954	0	6.7079	0	0	0.120027	0	0	0	1.87717	1.59807	1.92052	1.62117	3.17796	2.31319	0	3.95948	0	0	0.058537	0	0	0	PREDICTED: coagulation factor VII-like [Lates calcarifer]
ScChrXg2415600	ChrX	+	2072269	2079472	20.2511	22.2469	27.6207	20.2298	28.8454	23.3552	0	33.6371	6.58805	1.08243	0	0.40452	0.557998	1.10373	9.14805	10.0387	13.4273	9.66028	13.733	11.0041	0	19.855	2.96821	0.46875	0	0.212257	0.282237	0.545846	PREDICTED: LOW QUALITY PROTEIN: uncharacterized protein LOC108877172 [Lates calcarifer]
ScChrXg2415700	ChrX	+	2081062	2087990	20.4953	17.8574	39.128	25.3311	47.5907	37.486	0	45.2161	4.9596	0	1.40495	3.00126	1.29244	1.86947	9.25838	8.05797	19.0214	12.0963	22.6575	17.662	0	26.6897	2.23453	0	0.68519	1.5748	0.653721	0.924544	PREDICTED: coagulation factor X-like [Lates calcarifer]
ScChrXg2415800	ChrX	+	2089669	2093948	1.13121	0	1.45461	1.02739	0	0	0	4.75484	0.077709	0	0	0	0.099742	0	0.511004	0	0.707134	0.490605	0	0	0	2.80664	0.035011	0	0	0	0.05045	0	PREDICTED: vitamin K-dependent protein Z-like [Larimichthys crocea]
ScChrXg2415900	ChrX	-	2094166	2098739	28.4603	30.262	24.4298	25.8228	22.5127	21.5223	21.3335	25.99	26.7333	34.8865	33.4187	30.0397	40.9607	30.6782	12.8564	13.6554	11.8761	12.331	10.7181	10.1405	17.3027	15.3411	12.0446	15.1077	16.2982	15.7622	20.718	15.1718	PREDICTED: PCI domain-containing protein 2 [Lates calcarifer]
ScChrXg2416000	ChrX	-	2124399	2130905	1.07526	0.887018	0.992906	0.776055	0.909192	0.977619	0	0.262723	0.093405	0	0	0	0	0	0.485726	0.400259	0.482683	0.370586	0.432859	0.460617	0	0.155078	0.042083	0	0	0	0	0	PREDICTED: E3 ubiquitin-protein ligase TTC3-like [Stegastes partitus]
ScChrXg2416100	ChrX	+	2131814	2153532	1.70936	2.76777	0.155797	0.050422	1.67187	1.48848	0	0.61943	2.14521	0	0.133978	1.39665	0.058033	1.44177	0.772173	1.24893	0.075738	0.024078	0.795962	0.701317	0	0.365631	0.966515	0	0.065341	0.732841	0.029353	0.713025	PREDICTED: oocyte zinc finger protein XlCOF22-like [Larimichthys crocea]
ScChrXg2416200	ChrX	-	2144350	2151702	103.981	84.4518	126.901	107.259	224.576	147.372	3.5713	348.889	22.3363	0	0.905419	1.13784	2.76506	3.21364	46.9716	38.1081	61.6905	51.219	106.919	69.4361	2.89653	205.939	10.0635	0	0.441571	0.597041	1.39857	1.5893	prothrombin precursor [Larimichthys crocea]
ScChrXg2416300	ChrX	+	2154742	2161968	11.2422	10.9373	8.81257	9.65565	8.34922	8.49885	4.47387	7.08414	14.2347	13.5102	10.1136	8.34625	12.4741	11.2915	5.07845	4.93537	4.28407	4.61083	3.97499	4.00434	3.62856	4.18156	6.41337	5.8506	4.93238	4.37939	6.30941	5.58418	PREDICTED: F-box only protein 3-like isoform X2 [Lates calcarifer]
ScChrXg2416400	ChrX	-	2165379	2168080	1.63018	1.3119	0.99959	1.17185	1.51074	1.6248	0.019639	0.572353	1.80563	1.87104	1.2802	1.13358	1.25833	1.31953	0.736401	0.591983	0.485933	0.55959	0.719251	0.765546	0.015928	0.337843	0.813519	0.81026	0.624351	0.594803	0.636468	0.652573	PREDICTED: LOW QUALITY PROTEIN: pogo transposable element with KRAB domain [Stegastes partitus]
ScChrXg2416500	ChrX	+	2189852	2195525	3.27978	3.50825	2.65375	2.6505	2.31357	2.11907	0	0.495653	0.857868	1.35906	1.20938	0.57928	0.779759	0	1.48158	1.58306	1.29007	1.26568	1.10147	0.998425	0	0.292569	0.386508	0.588546	0.589813	0.303956	0.394404	0	PREDICTED: NHS-like protein 1 [Larimichthys crocea]
ScChrXg2416600	ChrX	+	2227206	2241959	14.9293	11.624	13.5215	17.7227	18.9182	17.578	0	3.259	4.50322	7.19681	4.86071	5.22811	5.38149	7.04828	6.74405	5.2452	6.57324	8.46306	9.00679	8.28209	0	1.92369	2.02891	3.1166	2.37056	2.74326	2.72197	3.48571	PREDICTED: SH3 domain-containing YSC84-like protein 1-like [Neolamprologus brichardi]
ScChrXg2416700	ChrX	-	2243595	2252589	1.51852	1.58196	0.775109	0.338937	1.60885	0.966361	1.6185	3.54579	11.4378	2.48693	0.271007	3.43375	1.85138	2.43149	0.68596	0.713843	0.376805	0.161851	0.765958	0.455313	1.3127	2.09298	5.15324	1.07697	0.13217	1.80173	0.936434	1.20249	PREDICTED: solute carrier family 22 member 13-like [Larimichthys crocea]
ScChrXg2416800	ChrX	+	2252309	2258229	0	0	0	0	0	0	0	0	0.052118	0	0	0	0	0	0	0	0	0	0	0	0	0	0.023481	0	0	0	0	0
ScChrXg2416900	ChrX	-	2252912	2254568	5.14059	5.37974	9.28595	10.1524	6.13629	10.0965	0.995564	12.1146	4.72417	5.41657	2.00068	6.72293	0	1.23698	2.32216	2.42756	4.5142	4.84804	2.92144	4.7571	0.807458	7.15088	2.12845	2.34566	0.975731	3.5276	0	0.611748
ScChrXg2417000	ChrX	+	2270604	2288730	22.596	20.6288	17.1344	17.7939	17.1725	18.7679	7.11981	5.48888	16.9753	17.7826	15.0223	12.4507	14.3343	14.7379	10.2073	9.30856	8.32958	8.49707	8.1757	8.84274	5.77456	3.23992	7.64812	7.70079	7.32637	6.53306	7.25033	7.28858	PREDICTED: eukaryotic translation initiation factor 5B isoform X2 [Poecilia latipinna]
ScChrXg2417100	ChrX	-	2302016	2351303	11.7737	9.428	5.51837	7.79764	11.5896	9.2059	0.421352	3.00311	14.6806	20.8734	5.23712	8.46944	1.70661	5.04741	5.31853	4.2543	2.68266	3.72357	5.51773	4.33748	0.341741	1.77264	6.61429	9.03929	2.55414	4.44402	0.863207	2.49619	PREDICTED: kalirin-like, partial [Stegastes partitus]
ScChrXg2417200	ChrX	+	2353024	2361134	4.77705	4.80876	2.74422	3.5423	3.18923	0	1.23614	1.82029	0	5.90774	2.58381	2.72488	3.36237	2.6727	2.15794	2.16991	1.33405	1.69154	1.51836	0	1.00258	1.07446	0	2.55836	1.26012	1.42978	1.7007	1.32178	PREDICTED: IQ calmodulin-binding motif-containing protein 1 [Lates calcarifer]
ScChrXg2417300	ChrX	-	2376570	2389317	6.03917	3.95588	1.41765	1.91418	0.940074	2.34884	0.105378	2.26577	8.88141	6.8508	1.62235	7.63718	3.3029	6.29024	2.72808	1.78505	0.689165	0.914071	0.447562	1.10668	0.085468	1.33742	4.00148	2.96676	0.791219	4.00732	1.67062	3.11083
ScChrXg2417400	ChrX	+	2376659	2378011	13.7115	17.3083	6.28821	4.67554	3.66756	6.25037	5.51346	10.659	22.3038	28.2275	11.5568	11.737	14.6535	21.6624	6.19391	7.81021	3.0569	2.23269	1.74609	2.94494	4.47173	6.29169	10.0489	12.224	5.63625	6.15857	7.41179	10.7131
ScChrXg2417500	ChrX	+	2393869	2405228	0.42781	0.972329	0.74149	0.672747	0.754394	1.25642	0.06113	1.13587	1.1405	0.766715	0	0.255641	0.266583	0.29637	0.193255	0.438754	0.360462	0.321254	0.359161	0.591978	0.04958	0.670468	0.513848	0.332028	0	0.134138	0.134838	0.146569	PREDICTED: protein NLRC3-like [Lates calcarifer]
ScChrXg2417600	ChrX	+	2409229	2412041	27.0977	26.4098	25.9858	17.2062	1.04012	8.08987	0	0	0	0	0	0	0	0	12.2409	11.9172	12.6325	8.2164	0.495194	3.81164	0	0	0	0	0	0	0	0	proopiomelanocortin [Oreochromis mossambicus]
ScChrXg2417700	ChrX	+	2414799	2443578	0.586475	0	1.02585	0.611648	0.197507	0.525556	0	0.335943	0.526722	0.788478	0	0.523644	0.794409	1.46916	0.264929	0	0.498699	0.292078	0.094031	0.247622	0	0.198297	0.237312	0.341452	0	0.274763	0.401814	0.726573
ScChrXg2417800	ChrX	-	2419991	2436581	0.631695	0.171205	0.099413	0.56763	0	1.17358	0.802764	0.328962	0.545779	0.229079	0.232093	0.210012	0.203757	0.726623	0.285356	0.077254	0.048328	0.271058	0	0.552948	0.651087	0.194177	0.245898	0.099203	0.113191	0.110196	0.103061	0.35935	PREDICTED: NACHT, LRR and PYD domains-containing protein 3-like [Lates calcarifer]
ScChrXg2417900	ChrX	-	2484809	2500868	0.452554	0.236312	0.146379	0.373621	0.549429	0.619176	0	0.488799	0.699736	0.311063	0.160694	0.414155	0.381871	0.458162	0.204432	0.106634	0.07116	0.178414	0.261579	0.291733	0	0.288523	0.315263	0.134706	0.07837	0.217312	0.193151	0.226583	PREDICTED: LOW QUALITY PROTEIN: protein NLRC3-like [Lates calcarifer]
ScChrXg2418000	ChrX	+	2503927	2516457	1.8135	0.144309	0.939371	0.774216	1.23758	0.55129	0.258051	0.601605	1.96813	1.38463	2.15173	0.831445	1.70716	1.55956	0.819215	0.065118	0.456658	0.369708	0.589202	0.259747	0.209294	0.355109	0.886733	0.599618	1.04939	0.43627	0.863484	0.771276	PREDICTED: uncharacterized protein LOC108890022 [Lates calcarifer]
ScChrXg2418100	ChrX	-	2510664	2519203	1.02598	0.5143	0.35127	1.05215	1.39246	1.59637	0.042875	0.696472	1.29837	1.71546	1.10612	1.25159	0.97363	1.47359	0.463468	0.232073	0.170763	0.502431	0.662938	0.752149	0.034774	0.411107	0.584974	0.742883	0.539454	0.656723	0.492465	0.728764	PREDICTED: protein NLRC3-like [Lates calcarifer]
ScChrXg2418200	ChrX	-	2527888	2545452	0.649079	0.662345	0.527932	0.819213	0.938206	1.46946	0.263402	1.26082	2.05421	1.80941	1.61048	1.44078	1.50329	1.98767	0.293209	0.298877	0.256645	0.391196	0.446672	0.692355	0.213634	0.744225	0.925513	0.78357	0.785428	0.755996	0.760368	0.982999	PREDICTED: NACHT, LRR and PYD domains-containing protein 3-like [Lates calcarifer]
ScChrXg2418300	ChrX	-	2571712	2584900	0.054995	0.286915	0.236405	0.51454	1.18045	1.7266	0	0.37356	0.930332	0.396703	0.656287	0.615329	0.211477	0.667986	0.024843	0.129468	0.114924	0.245706	0.562004	0.813508	0	0.220501	0.419157	0.171793	0.32007	0.322871	0.106965	0.330352	PREDICTED: protein NLRC3-like [Lates calcarifer]
ScChrXg2418400	ChrX	.	2583395	2584037	0	1.92166	0	0	0	0	9.46804	0	0	0	0	0	0	0	0	0.867131	0	0	0	0	7.67911	0	0	0	0	0	0	0
ScChrXg2418500	ChrX	+	2612314	2667856	16.2427	0	0	7.63774	4.72843	5.40705	0	0	22.2392	16.7104	0	0	10.9215	0	7.33732	0	0	3.64722	2.25117	2.5476	0	0	10.0198	7.23646	0	0	5.52411	0
ScChrXg2418600	ChrX	-	2619062	2634594	1.00133	0.637791	0.115789	0.21242	0.336709	1.15099	0.234209	0.135632	0.59819	0.576593	0.122189	0.532764	0.311049	0.407622	0.452331	0.287797	0.056289	0.101436	0.160304	0.542305	0.189957	0.08006	0.269512	0.249695	0.059591	0.279548	0.157329	0.201589	PREDICTED: NACHT, LRR and PYD domains-containing protein 3-like [Lates calcarifer]
ScChrXg2418700	ChrX	-	2653921	2661976	0	0	0	0	0.238477	0.63606	0	0.054244	0.386677	0	0.196553	0.458048	0.239309	0.36655	0	0	0	0	0.113537	0.299688	0	0.032019	0.174216	0	0.095858	0.240343	0.121043	0.181276	PREDICTED: LOW QUALITY PROTEIN: uncharacterized protein LOC108900605 [Lates calcarifer]
ScChrXg2418800	ChrX	-	2670991	2698560	1.32855	1.3888	0.939776	0.604838	0.66898	0.915668	0.122831	0.065613	0.323858	0.644388	0.424918	0.1124	0.813545	0.549325	0.600148	0.626685	0.456855	0.288826	0.318496	0.431429	0.099623	0.038729	0.145913	0.279054	0.207232	0.058978	0.411493	0.271668
ScChrXg2418900	ChrX	+	2673803	2678945	1.70097	2.18993	1.04628	1.18218	1.02616	1.50099	0.366861	0.873797	3.83335	5.58172	1.97549	2.13554	2.5327	2.9966	0.768383	0.988186	0.508631	0.564522	0.488545	0.707211	0.297545	0.515777	1.7271	2.41718	0.963443	1.12054	1.28105	1.48196
ScChrXg2419000	ChrX	-	2700681	2746337	6.29394	6.18839	4.94094	4.79596	5.15048	5.75652	0	0.987337	3.84617	4.66431	3.75834	2.81931	3.28972	4.70501	2.84317	2.79245	2.40195	2.2902	2.4521	2.71226	0	0.582796	1.73287	2.01989	1.83294	1.47933	1.66395	2.32685	PREDICTED: arf-GAP with GTPase, ANK repeat and PH domain-containing protein 1 [Larimichthys crocea]
ScChrXg2419100	ChrX	-	2791966	2797820	0	0.020279	0	0	0	0	0	0	0	0	0	0	0	0	0	0.009151	0	0	0	0	0	0	0	0	0	0	0	0
ScChrXg2419200	ChrX	-	2848139	2892372	1.04547	0.836702	0.477384	0.709714	0.666902	1.07771	0	0.022886	0.486408	0.394278	0.41787	0.169869	0.410197	0.443204	0.47227	0.377554	0.232072	0.338907	0.317506	0.507776	0	0.013509	0.219149	0.170743	0.203794	0.089132	0.207479	0.219186
ScChrXg2419300	ChrX	-	2857551	2863273	0.017004	0	0	0	0.025565	0	0	0	0	0	0	0	0	0.050655	0.007681	0	0	0	0.012171	0	0	0	0	0	0	0	0	0.025051
