# Supplementary material for: Assembly and analysis of Sinipercidae fish sex chromosomes reveals that a supergene drives sex chromosome origin and turnover
Source: Adv Biotechnol (Singap). 2025 May 28;3(2):17. doi: 10.1007/s44307-025-00068-6 (PMC12119445; doi:10.1007/s44307-025-00068-6)
Supplement: Supplementary file 4 — Supplementary Material 4. [file 44307_2025_68_MOESM4_ESM.xls]

## Sheet: mergeTbl
Supplemental Table S8. Repetitive element composition of each chromosome.
Chromosome	Chr1			Chr2			Chr3			Chr4			Chr5			Chr6			Chr7			Chr8			Chr9			Chr10			Chr11			Chr12			Chr13			Chr14			Chr15			Chr16			Chr17
total length(bp):	38702895	-	-	37267330	-	-	39538536	-	-	35592601	-	-	34639336	-	-	33733478	-	-	33681272	-	-	34084172	-	-	32537989	-	-	32546655	-	-	31885058	-	-	30825892	-	-	31404382	-	-	29622678	-	-	30401533	-	-	30098878	-	-	29491689
GC level(%):	40.21	-	-	40.43	-	-	40.76	-	-	40.35	-	-	40.36	-	-	40.52	-	-	40.47	-	-	40.83	-	-	40.39	-	-	40.44	-	-	40.49	-	-	40.34	-	-	40.41	-	-	39.99	-	-	40.77	-	-	40.66	-	-	40.49
bases masked(bp/%):	3346112	8.65	-	3113992	8.36	-	3609366	9.13	-	3157319	8.87	-	2796514	8.07	-	2834839	8.4	-	2737171	8.13	-	3076573	9.03	-	2795567	8.59	-	2530098	7.77	-	2591334	8.13	-	2512761	8.15	-	2275191	7.24	-	2127996	7.18	-	2719326	8.94	-	2660960	8.84	-	2733629
	number of elements	length occupied(bp)	percentage of sequence(%)	number of elements	length occupied(bp)	percentage of sequence(%)	number of elements	length occupied(bp)	percentage of sequence(%)	number of elements	length occupied(bp)	percentage of sequence(%)	number of elements	length occupied(bp)	percentage of sequence(%)	number of elements	length occupied(bp)	percentage of sequence(%)	number of elements	length occupied(bp)	percentage of sequence(%)	number of elements	length occupied(bp)	percentage of sequence(%)	number of elements	length occupied(bp)	percentage of sequence(%)	number of elements	length occupied(bp)	percentage of sequence(%)	number of elements	length occupied(bp)	percentage of sequence(%)	number of elements	length occupied(bp)	percentage of sequence(%)	number of elements	length occupied(bp)	percentage of sequence(%)	number of elements	length occupied(bp)	percentage of sequence(%)	number of elements	length occupied(bp)	percentage of sequence(%)	number of elements	length occupied(bp)	percentage of sequence(%)	number of elements
Retroelements	3820	1476623	3.82	3510	1307533	3.51	4228	1540984	3.9	3457	1271130	3.57	3197	1149750	3.32	3097	1156256	3.43	3156	1098411	3.26	3526	1272664	3.73	3262	1296144	3.98	2902	913226	2.81	3094	1031151	3.23	3059	1101034	3.57	2814	962893	3.07	2578	853743	2.88	3116	1208266	3.97	3006	1047936	3.48	3268
SINEs:	217	19935	0.05	197	18950	0.05	255	25609	0.06	192	18369	0.05	191	17756	0.05	155	15944	0.05	205	19718	0.06	155	14364	0.04	174	17671	0.05	178	18439	0.06	169	15942	0.05	173	17231	0.06	205	19139	0.06	164	16679	0.06	116	11391	0.04	154	14431	0.05	179
Penelope	42	4391	0.01	95	6488	0.02	57	4091	0.01	72	5385	0.02	40	3593	0.01	63	5134	0.02	24	2264	0.01	59	6119	0.02	43	4630	0.01	39	2992	0.01	37	3077	0.01	39	3370	0.01	23	4033	0.01	42	3840	0.01	29	1585	0.01	54	4666	0.02	47
LINEs:	2790	1156260	2.99	2558	979078	2.63	3108	1243272	3.14	2556	1000804	2.81	2404	936873	2.7	2210	876688	2.6	2281	885833	2.63	2536	971838	2.85	2408	1090379	3.35	2033	714603	2.2	2107	807806	2.53	2250	868459	2.82	1968	769228	2.45	1887	662702	2.24	2369	1013442	3.33	2206	853705	2.84	2314
CRE/SLACS	0	0	0	0	0	0	0	0	0	0	0	0	0	0	0	0	0	0	0	0	0	0	0	0	0	0	0	0	0	0	0	0	0	0	0	0	0	0	0	0	0	0	0	0	0	0	0	0	0
L2/CR1/Rex	2118	854214	2.21	1829	683850	1.83	2229	842092	2.13	1791	708385	1.99	1754	673440	1.94	1540	589276	1.75	1703	651087	1.93	1849	686846	2.02	1821	839404	2.58	1445	512491	1.57	1502	560691	1.76	1682	649619	2.11	1432	527494	1.68	1385	461148	1.56	1806	788989	2.6	1612	622329	2.07	1661
R1/LOA/Jockey	90	40692	0.11	163	55473	0.15	111	63159	0.16	183	76451	0.21	109	47765	0.14	97	55522	0.16	104	41072	0.12	84	38999	0.11	90	34800	0.11	117	43969	0.14	115	35821	0.11	102	38764	0.13	80	40869	0.13	96	36803	0.12	112	52237	0.17	84	35244	0.12	85
R2/R4/NeSL	13	6193	0.02	16	6439	0.02	9	4491	0.01	15	3895	0.01	12	3426	0.01	11	5563	0.02	10	4246	0.01	15	8323	0.02	10	3597	0.01	9	2690	0.01	6	1864	0.01	9	5489	0.02	12	6160	0.02	11	3742	0.01	7	2409	0.01	15	8102	0.03	5
RTE/Bov-B	253	147523	0.38	205	123939	0.33	330	203202	0.51	219	111537	0.31	211	121683	0.35	232	120137	0.36	194	117924	0.35	171	103431	0.3	206	113933	0.35	173	72584	0.22	194	118112	0.37	219	124118	0.4	177	113964	0.36	161	97252	0.33	156	91457	0.3	181	106433	0.35	215
L1/CIN4	227	72261	0.19	223	89462	0.24	237	81725	0.21	240	76838	0.22	233	71745	0.21	203	62685	0.19	217	57831	0.17	295	89214	0.26	198	59094	0.18	210	70087	0.22	233	82541	0.26	163	32962	0.11	200	48119	0.15	156	43028	0.15	207	50530	0.17	214	61221	0.2	242
LTR	813	300428	0.78	755	309505	0.83	865	272103	0.69	709	251957	0.71	602	195121	0.56	732	263624	0.78	670	192860	0.57	835	286462	0.84	680	188094	0.58	691	180184	0.55	818	207403	0.65	636	215344	0.7	641	174526	0.56	527	174362	0.59	631	183433	0.6	646	179800	0.6	775
BEL/Pao	46	44664	0.12	65	87828	0.24	55	35560	0.09	54	51254	0.14	51	46259	0.13	46	37368	0.11	30	16390	0.05	57	28554	0.08	47	24085	0.07	41	36598	0.11	52	24958	0.08	41	24685	0.08	36	16229	0.05	26	11317	0.04	57	29585	0.1	37	18258	0.06	55
Ty1/Copia	1	847	0	1	2993	0.01	1	1029	0	0	0	0	0	0	0	0	0	0	2	5327	0.02	4	3777	0.01	1	716	0	1	38	0	3	495	0	0	0	0	2	91	0	0	0	0	0	0	0	3	3905	0.01	0
Gypsy/DIRS1	416	199427	0.52	345	161315	0.43	433	178970	0.45	365	154238	0.43	278	107642	0.31	360	188588	0.56	322	114417	0.34	394	187820	0.55	350	123354	0.38	342	97863	0.3	361	128640	0.4	298	144836	0.47	313	113555	0.36	263	139730	0.47	312	110987	0.37	334	113889	0.38	410
Retroviral	144	29037	0.08	185	38649	0.1	194	31505	0.08	168	33464	0.09	116	24747	0.07	133	16033	0.05	180	31880	0.09	217	49310	0.14	146	28526	0.09	148	25215	0.08	221	35782	0.11	146	29038	0.09	116	18584	0.06	140	13187	0.04	143	28134	0.09	158	32450	0.11	180
DNA transposons	5989	853569	2.21	5673	782079	2.1	6342	855467	2.16	5419	801642	2.25	5186	735567	2.12	5011	722907	2.14	4814	669648	1.99	5698	773061	2.27	4617	628786	1.93	4922	644193	1.98	4755	643083	2.02	4308	587596	1.91	4321	556632	1.77	3874	554207	1.87	4722	650590	2.14	4696	726146	2.41	4487
hobo-Activator	2204	206912	0.53	2149	195701	0.53	2566	241893	0.61	2082	203805	0.57	2061	183917	0.53	1826	165386	0.49	1775	157855	0.47	2358	234751	0.69	1741	166310	0.51	1942	170248	0.52	1756	161151	0.51	1745	168691	0.55	1715	155587	0.5	1573	155273	0.52	1883	169787	0.56	1734	164638	0.55	1795
Tc1-IS630-Pogo	911	347551	0.9	765	300452	0.81	822	300609	0.76	771	307975	0.87	771	298701	0.86	666	289128	0.86	592	241208	0.72	634	245380	0.72	501	185069	0.57	581	226148	0.69	626	245767	0.77	558	223968	0.73	505	177988	0.57	528	209348	0.71	640	238919	0.79	531	220585	0.73	517
En-Spm	0	0	0	0	0	0	0	0	0	0	0	0	0	0	0	0	0	0	0	0	0	0	0	0	0	0	0	0	0	0	0	0	0	0	0	0	0	0	0	0	0	0	0	0	0	0	0	0	0
MuDR-IS905	0	0	0	0	0	0	0	0	0	0	0	0	0	0	0	0	0	0	0	0	0	0	0	0	0	0	0	0	0	0	0	0	0	0	0	0	0	0	0	0	0	0	0	0	0	0	0	0	0
PiggyBac	16	3616	0.01	28	4377	0.01	26	3458	0.01	10	2089	0.01	13	2218	0.01	10	721	0	12	2159	0.01	9	1210	0	16	3342	0.01	4	1345	0	9	1412	0	10	1494	0	6	1652	0.01	9	2032	0.01	15	2030	0.01	18	2216	0.01	10
Tourist/Harbinger	238	28885	0.07	253	29248	0.08	252	31135	0.08	216	25823	0.07	187	23296	0.07	153	19530	0.06	230	31301	0.09	255	28570	0.08	196	24004	0.07	191	23618	0.07	191	21323	0.07	200	21708	0.07	192	23024	0.07	156	19674	0.07	167	19416	0.06	193	22194	0.07	173
Other (Mirage, P-element, Transib)	168	25962	0.07	130	22124	0.06	152	24954	0.06	141	22454	0.06	182	35852	0.1	130	24297	0.07	124	20801	0.06	101	16127	0.05	140	24728	0.08	116	19587	0.06	115	20059	0.06	120	20202	0.07	128	25224	0.08	103	14628	0.05	111	19578	0.06	133	21769	0.07	119
Rolling-circles	149	36128	0.09	133	28540	0.08	131	25170	0.06	231	57745	0.16	144	28117	0.08	92	16188	0.05	95	18842	0.06	112	25076	0.07	115	21325	0.07	123	33806	0.1	97	19279	0.06	114	34567	0.11	64	12826	0.04	112	21309	0.07	157	37308	0.12	132	38814	0.13	117
Unclassified:	20	1584	0	26	4226	0.01	33	9093	0.02	40	15759	0.04	16	2680	0.01	16	3150	0.01	13	1285	0	18	856	0	14	1038	0	26	7688	0.02	26	5021	0.02	24	5087	0.02	17	1178	0	13	2217	0.01	14	3011	0.01	13	679	0	12
Small RNA:	90	9242	0.02	276	22362	0.06	448	36612	0.09	247	20467	0.06	177	16171	0.05	143	15136	0.04	82	8481	0.03	159	14859	0.04	370	31877	0.1	84	8798	0.03	74	8290	0.03	130	27333	0.09	132	13847	0.04	237	18904	0.06	90	8296	0.03	165	19286	0.06	163
Satellites:	49	8424	0.02	153	27096	0.07	51	10204	0.03	129	13366	0.04	54	14053	0.04	96	12869	0.04	37	8641	0.03	52	15687	0.05	32	7332	0.02	48	15763	0.05	43	13352	0.04	38	9217	0.03	83	10590	0.03	175	15452	0.05	41	5931	0.02	37	6200	0.02	96
Simple repeats:	18672	846002	2.19	17664	824447	2.21	20797	992972	2.51	17086	860806	2.42	15728	742626	2.14	17202	789004	2.34	16945	819669	2.43	16867	853010	2.5	15771	694772	2.14	16305	786630	2.42	15838	771856	2.42	13892	648726	2.1	14228	629084	2	13086	584131	1.97	14890	682288	2.24	14421	714580	2.37	14259
Low complexity:	2249	122191	0.32	2268	125901	0.34	2599	148887	0.38	2240	122332	0.34	2043	114567	0.33	2107	124610	0.37	2092	119233	0.35	2192	127440	0.37	1961	119816	0.37	2203	127616	0.39	1891	104919	0.33	1851	105566	0.34	1688	93767	0.3	1613	85182	0.29	1954	127672	0.42	1791	113530	0.38	1665
[truncated: 35 more columns]

## Sheet: Sheet1
Chr1
Chr2
Chr3
Chr4
Chr5
Chr6
Chr7
Chr8
Chr9
Chr10
Chr11
Chr12
Chr13
Chr14
Chr15
Chr16
Chr17
Chr18
Chr19
Chr20
Chr21
Chr22
Chr23
ChrX
ChrX.special
ChrY
ChrY.special
ChrXY.common
Chr1	Chr2	Chr3	Chr4	Chr5	Chr6	Chr7	Chr8	Chr9	Chr10	Chr11	Chr12	Chr13	Chr14	Chr15	Chr16	Chr17	Chr18	Chr19	Chr20	Chr21	Chr22	Chr23	ChrX	ChrX.special	ChrY	ChrY.special	ChrXY.common
